# Supplementary material for: Crystal structure of a binuclear nickel(II) complex constructed of 1H-imidazo[4,5-f][1,10]phenanthroline and doubly deprotonated benzene-1,3,5-tri­carb­oxy­lic acid
Source: Acta Crystallogr E Crystallogr Commun. 2015 Mar 21;71(Pt 4):m95–6. doi: 10.1107/S205698901500420X (PMC4438790; doi:10.1107/S205698901500420X)
Supplement: Supplementary file 1 [file e-71-00m95-sup1.cif]

##############################################################################
#                                                                            #
# This CIF contains the data in a paper accepted for publication in          #
# Acta Crystallographica Section E. It conforms to the requirements of       #
# Notes for Authors for Acta Crystallographica Section E, and has been       #
# peer reviewed under the auspices of the IUCr Commission on Journals.       #
#                                                                            #
# Full details of the Crystallographic Information File format               #
# are given in the paper "The Crystallographic Information File (CIF):       #
# a New Standard Archive File for Crystallography" by S. R. Hall, F. H.      #
# Allen and I. D. Brown [Acta Cryst. (1991), A47, 655-685].                  #
#                                                                            #
# The current version of the core CIF dictionary is obtainable from          #
# ftp://ftp.iucr.org/pub/cif_core.dic.                                       #
#                                                                            #
# Software is freely available for graphical display of the structure(s)     #
# in this CIF. For information consult the CIF software page                 #
# http://www.iucr.org/resources/cif/software.                                #
#                                                                            #
# This file may be used for bona fide research purposes within the           #
# scientific community so long as proper attribution is given to the journal # 
# article from which it was obtained.                                        #
#                                                                            #
##############################################################################
data_I
_database_code_depnum_ccdc_archive 'CCDC 1051597'
_audit_creation_method     SHELXL-97
_chemical_name_systematic
;\
Bis(\m-5-carboxybenzene-1,3-dicarboxylato-\k^2^<i>O</i>^1^:<i>O</i>^1'^)\
bis[diaqua(1<i>H</i>-imidazo[4,5-<i>f</i>][1,10]phenanthroline-\
\k^2^<i>N</i>^7^,<i>N</i>^8^)nickel(II)] dihydrate
;
_chemical_name_common     ?
_chemical_formula_moiety     'C44 H32 N8 Ni2 O16, 2(H2 O)'
_chemical_formula_sum     'C44 H36 N8 Ni2 O18'
_chemical_formula_iupac     '[Ni2 (C9 H4 O6)2 (C13 H8 N4)2 (H2 O)4], 2H2 O'
_chemical_formula_weight     1082.22
_chemical_melting_point     ?
_symmetry_cell_setting     triclinic
_symmetry_space_group_name_H-M     'P -1'
_symmetry_space_group_name_Hall     '-P 1'
loop_
    _symmetry_equiv_pos_as_xyz
    'x, y, z'
    '-x, -y, -z'
_cell_length_a     8.581(5)
_cell_length_b     9.032(5)
_cell_length_c     14.278(5)
_cell_angle_alpha     82.222(5)
_cell_angle_beta     87.729(5)
_cell_angle_gamma     73.117(5)
_cell_volume     1049.2(9)
_cell_formula_units_Z     1
_cell_measurement_reflns_used     2586
_cell_measurement_theta_min     3.58
_cell_measurement_theta_max     24.85
_cell_measurement_temperature     293(2)
_exptl_crystal_description     block
_exptl_crystal_colour     'yellow-green'
_exptl_crystal_size_max     0.28
_exptl_crystal_size_mid     0.16
_exptl_crystal_size_min     0.15
_exptl_crystal_density_diffrn     1.713
_exptl_crystal_density_meas     ?
_exptl_crystal_density_method     'not measured'
_exptl_crystal_F_000     556
_exptl_absorpt_coefficient_mu     0.992
_exptl_absorpt_correction_type     multi-scan
_exptl_absorpt_process_details
;
(SADABS; Bruker, 2004)
;
_exptl_absorpt_correction_T_min     0.8054
_exptl_absorpt_correction_T_max     0.8670
_exptl_special_details
;
;
_diffrn_ambient_temperature     293(2)
_diffrn_radiation_type     MoK\a
_diffrn_radiation_wavelength     0.71069
_diffrn_radiation_source     'fine-focus sealed tube'
_diffrn_radiation_monochromator     graphite
_diffrn_measurement_device_type     'Bruker APEXII CCD'
_diffrn_measurement_method     'phi and omega scans'
_diffrn_detector_area_resol_mean     ?
_diffrn_reflns_number     5594
_diffrn_reflns_av_R_equivalents     0.0480
_diffrn_reflns_av_sigmaI/netI     0.0599
_diffrn_reflns_theta_min     2.38
_diffrn_reflns_theta_max     25.50
_diffrn_reflns_theta_full     25.50
_diffrn_measured_fraction_theta_max     0.985
_diffrn_measured_fraction_theta_full     0.985
_diffrn_reflns_limit_h_min     -6
_diffrn_reflns_limit_h_max     10
_diffrn_reflns_limit_k_min     -10
_diffrn_reflns_limit_k_max     10
_diffrn_reflns_limit_l_min     -16
_diffrn_reflns_limit_l_max     17
_diffrn_standards_number     ?
_diffrn_standards_interval_count     ?
_diffrn_standards_interval_time     ?
_diffrn_standards_decay_%     0
_refine_special_details
;
Refinement of <i>F</i>^2^ against ALL reflections. The weighted <i>R</i>-factor
<i>wR</i> and goodness of fit <i>S</i> are based on <i>F</i>^2^, conventional
<i>R</i>-factors <i>R</i> are based on <i>F</i>, with <i>F</i> set to zero for
negative <i>F</i>^2^. The threshold expression of <i>F</i>^2^ >
2\s(<i>F</i>^2^) is used only for calculating <i>R</i>-factors(gt) <i>etc</i>.
and is not relevant to the choice of reflections for refinement.
<i>R</i>-factors based on <i>F</i>^2^ are statistically about twice as large
as those based on <i>F</i>, and <i>R</i>- factors based on ALL data will be
even larger.
;
_reflns_number_total     3851
_reflns_number_gt     3050
_reflns_threshold_expression     I>2\s(I)
_refine_ls_structure_factor_coef     Fsqd
_refine_ls_matrix_type     full
_refine_ls_R_factor_all     0.0392
_refine_ls_R_factor_gt     0.0307
_refine_ls_wR_factor_gt     0.0706
_refine_ls_wR_factor_ref     0.0721
_refine_ls_goodness_of_fit_ref     0.947
_refine_ls_restrained_S_all     0.947
_refine_ls_number_reflns     3851
_refine_ls_number_parameters     325
_refine_ls_number_restraints     0
_refine_ls_hydrogen_treatment     constr
_refine_ls_weighting_scheme     calc
_refine_ls_weighting_details
         'calc w=1/[\s^2^(Fo^2^)+(0.0333P)^2^+0.0000P] where P=(Fo^2^+2Fc^2^)/3'
_atom_sites_solution_hydrogens     geom
_atom_sites_solution_primary     direct
_atom_sites_solution_secondary     difmap
_refine_ls_shift/su_max     0.001
_refine_ls_shift/su_mean     0.000
_refine_diff_density_max     0.302
_refine_diff_density_min     -0.425
_refine_ls_extinction_method     none
_refine_ls_extinction_coef     ?
loop_
    _atom_type_symbol
    _atom_type_description
    _atom_type_scat_dispersion_real
    _atom_type_scat_dispersion_imag
    _atom_type_scat_source
    C C 0.0033 0.0016 'International Tables Vol C Tables 4.2.6.8 and 6.1.1.4'
    H H 0.0000 0.0000 'International Tables Vol C Tables 4.2.6.8 and 6.1.1.4'
    N N 0.0061 0.0033 'International Tables Vol C Tables 4.2.6.8 and 6.1.1.4'
    O O 0.0106 0.0060 'International Tables Vol C Tables 4.2.6.8 and 6.1.1.4'
    Ni Ni 0.3393 1.1124 'International Tables Vol C Tables 4.2.6.8 and 6.1.1.4'
_computing_data_collection
;
APEX2 (Bruker, 2004)
;
_computing_cell_refinement
;
SAINT (Bruker, 2004)
;
_computing_data_reduction
;
SAINT (Bruker, 2004)
;
_computing_structure_solution
;
SHELXS97 (Sheldrick, 2008)
;
_computing_structure_refinement
;
SHELXL97 (Sheldrick, 2008)
;
_computing_molecular_graphics
;
DIAMOND (Brandenburg & Putz, 1999)
;
_computing_publication_material
;
SHELXTL (Sheldrick, 2008)
;
loop_
    _atom_site_type_symbol
    _atom_site_label
    _atom_site_fract_x
    _atom_site_fract_y
    _atom_site_fract_z
    _atom_site_U_iso_or_equiv
    _atom_site_adp_type
    _atom_site_calc_flag
    _atom_site_refinement_flags
    _atom_site_occupancy
    _atom_site_symmetry_multiplicity
    _atom_site_disorder_assembly
    _atom_site_disorder_group
    C C1 0.6312(3) 0.3200(3) 0.81421(15) 0.0288(6) Uani d . 1 1 . .
    H H1 0.5473 0.4127 0.8124 0.035 Uiso calc R 1 1 . .
    C C2 0.6567(3) 0.2172(3) 0.89778(16) 0.0338(6) Uani d . 1 1 . .
    H H2 0.5912 0.2413 0.9503 0.041 Uiso calc R 1 1 . .
    C C3 0.7796(3) 0.0801(3) 0.90156(16) 0.0310(6) Uani d . 1 1 . .
    H H3 0.7976 0.0092 0.9565 0.037 Uiso calc R 1 1 . .
    C C4 0.8778(3) 0.0478(3) 0.82195(15) 0.0227(5) Uani d . 1 1 . .
    C C5 0.8443(3) 0.1596(2) 0.74049(15) 0.0209(5) Uani d . 1 1 . .
    C C6 0.9472(3) 0.1389(2) 0.65729(15) 0.0207(5) Uani d . 1 1 . .
    C C7 1.0812(3) 0.0055(3) 0.65371(15) 0.0231(5) Uani d . 1 1 . .
    C C8 1.1781(3) -0.0002(3) 0.57196(16) 0.0270(5) Uani d . 1 1 . .
    H H8 1.2676 -0.0861 0.5664 0.032 Uiso calc R 1 1 . .
    C C9 1.1399(3) 0.1215(3) 0.50060(16) 0.0280(6) Uani d . 1 1 . .
    H H9 1.2038 0.1190 0.4464 0.034 Uiso calc R 1 1 . .
    C C10 1.0050(3) 0.2493(3) 0.50942(15) 0.0258(5) Uani d . 1 1 . .
    H H10 0.9811 0.3315 0.4605 0.031 Uiso calc R 1 1 . .
    C C11 1.1089(3) -0.1101(3) 0.73572(15) 0.0252(5) Uani d . 1 1 . .
    C C12 1.0117(3) -0.0873(3) 0.81472(15) 0.0243(5) Uani d . 1 1 . .
    C C13 1.2023(3) -0.3077(3) 0.83840(17) 0.0369(6) Uani d . 1 1 . .
    H H13 1.2656 -0.4031 0.8682 0.044 Uiso calc R 1 1 . .
    C C14 0.5942(3) 0.6540(2) 0.43305(15) 0.0220(5) Uani d . 1 1 . .
    C C15 0.6305(3) 0.7419(3) 0.34261(15) 0.0212(5) Uani d . 1 1 . .
    C C16 0.7606(3) 0.6785(3) 0.28582(15) 0.0234(5) Uani d . 1 1 . .
    H H16 0.8326 0.5814 0.3061 0.028 Uiso calc R 1 1 . .
    C C17 0.7849(3) 0.7588(3) 0.19821(15) 0.0223(5) Uani d . 1 1 . .
    C C18 0.6787(3) 0.9059(3) 0.17046(16) 0.0264(5) Uani d . 1 1 . .
    H H18 0.6933 0.9601 0.1122 0.032 Uiso calc R 1 1 . .
    C C19 0.5521(3) 0.9727(3) 0.22814(15) 0.0243(5) Uani d . 1 1 . .
    C C20 0.5259(3) 0.8897(3) 0.31353(15) 0.0249(5) Uani d . 1 1 . .
    H H20 0.4384 0.9329 0.3515 0.030 Uiso calc R 1 1 . .
    C C22 0.9187(3) 0.6874(3) 0.13265(15) 0.0240(5) Uani d . 1 1 . .
    C C23 0.4356(3) 1.1296(3) 0.19953(17) 0.0288(6) Uani d . 1 1 . .
    Ni Ni1 0.70279(4) 0.43502(3) 0.609962(19) 0.02230(10) Uani d . 1 1 . .
    N N1 0.7200(2) 0.2927(2) 0.73743(12) 0.0229(4) Uani d . 1 1 . .
    N N2 0.9089(2) 0.2582(2) 0.58513(12) 0.0217(4) Uani d . 1 1 . .
    N N3 1.2298(2) -0.2516(2) 0.75156(13) 0.0329(5) Uani d . 1 1 . .
    N N4 1.0757(2) -0.2163(2) 0.88009(13) 0.0315(5) Uani d . 1 1 . .
    H H4 1.0409 -0.2341 0.9366 0.038 Uiso calc R 1 1 . .
    O O1 0.83799(18) 0.55829(17) 0.66524(10) 0.0274(4) Uani d . 1 1 . .
    H H1WA 0.8974 0.5175 0.7162 0.041 Uiso d R 1 1 . .
    H H1WB 0.7704 0.6288 0.6903 0.041 Uiso d R 1 1 . .
    O O2 0.48839(19) 0.60135(19) 0.63947(11) 0.0368(4) Uani d . 1 1 . .
    H H2WA 0.4226 0.6611 0.6785 0.055 Uiso d R 1 1 . .
    H H2WB 0.4306 0.6295 0.5865 0.055 Uiso d R 1 1 . .
    O O3 0.71191(18) 0.56435(17) 0.48112(10) 0.0257(4) Uani d . 1 1 . .
    O O4 0.44422(18) 0.67849(17) 0.45611(10) 0.0249(4) Uani d . 1 1 . .
    O O5 1.0320(2) 0.57271(19) 0.16548(11) 0.0346(4) Uani d . 1 1 . .
    O O6 0.9071(2) 0.74669(19) 0.04712(11) 0.0365(4) Uani d . 1 1 . .
    O O7 0.4671(2) 1.19600(19) 0.11669(12) 0.0474(5) Uani d . 1 1 . .
    H H7O 0.3828 1.2679 0.0956 0.071 Uiso d R 1 1 . .
    O O8 0.3214(2) 1.18626(19) 0.24846(12) 0.0436(5) Uani d . 1 1 . .
    O O9 0.7523(2) 0.56589(19) 0.96006(11) 0.0404(5) Uani d . 1 1 . .
    H H9WA 0.8263 0.5505 0.9168 0.061 Uiso d R 1 1 . .
    H H9WB 0.7762 0.6295 0.9933 0.061 Uiso d R 1 1 . .
loop_
    _atom_site_aniso_label
    _atom_site_aniso_U_11
    _atom_site_aniso_U_22
    _atom_site_aniso_U_33
    _atom_site_aniso_U_12
    _atom_site_aniso_U_13
    _atom_site_aniso_U_23
    C1 0.0238(13) 0.0318(14) 0.0252(13) -0.0005(11) 0.0062(11) -0.0021(10)
    C2 0.0336(15) 0.0396(15) 0.0225(12) -0.0044(12) 0.0105(11) -0.0014(11)
    C3 0.0342(15) 0.0327(14) 0.0205(12) -0.0051(12) 0.0044(11) 0.0044(10)
    C4 0.0225(12) 0.0254(12) 0.0193(11) -0.0073(10) 0.0023(10) 0.0007(9)
    C5 0.0202(12) 0.0238(12) 0.0181(11) -0.0062(10) 0.0009(10) -0.0007(9)
    C6 0.0190(12) 0.0242(12) 0.0186(11) -0.0064(10) 0.0004(9) -0.0010(9)
    C7 0.0211(12) 0.0260(12) 0.0216(12) -0.0066(10) 0.0024(10) -0.0027(10)
    C8 0.0240(13) 0.0257(13) 0.0286(13) -0.0039(11) 0.0050(11) -0.0028(10)
    C9 0.0266(13) 0.0334(14) 0.0217(12) -0.0068(11) 0.0088(10) -0.0021(10)
    C10 0.0276(13) 0.0297(13) 0.0192(11) -0.0090(11) 0.0029(10) 0.0012(10)
    C11 0.0252(13) 0.0224(12) 0.0252(12) -0.0040(11) 0.0023(11) -0.0001(10)
    C12 0.0249(13) 0.0258(12) 0.0201(11) -0.0061(11) 0.0023(10) 0.0009(10)
    C13 0.0355(15) 0.0277(14) 0.0354(15) 0.0038(12) 0.0040(12) 0.0084(11)
    C14 0.0252(13) 0.0221(12) 0.0179(11) -0.0054(11) 0.0030(10) -0.0034(9)
    C15 0.0205(12) 0.0250(12) 0.0171(11) -0.0063(10) 0.0003(10) 0.0005(9)
    C16 0.0212(12) 0.0223(12) 0.0224(12) -0.0016(10) -0.0021(10) 0.0024(9)
    C17 0.0197(12) 0.0258(12) 0.0198(11) -0.0051(10) 0.0002(10) 0.0003(9)
    C18 0.0273(13) 0.0277(13) 0.0208(12) -0.0062(11) 0.0017(10) 0.0037(10)
    C19 0.0229(13) 0.0240(12) 0.0235(12) -0.0046(11) -0.0003(10) 0.0013(10)
    C20 0.0214(12) 0.0286(13) 0.0228(12) -0.0045(11) 0.0051(10) -0.0041(10)
    C22 0.0237(13) 0.0253(13) 0.0224(12) -0.0071(11) 0.0016(10) -0.0010(10)
    C23 0.0291(14) 0.0255(13) 0.0290(13) -0.0050(11) -0.0001(12) -0.0003(11)
    Ni1 0.01924(16) 0.02540(17) 0.01782(16) -0.00195(13) 0.00227(12) 0.00200(12)
    N1 0.0193(10) 0.0253(10) 0.0215(10) -0.0036(9) 0.0017(8) -0.0006(8)
    N2 0.0219(10) 0.0243(10) 0.0166(9) -0.0055(9) 0.0021(8) 0.0017(8)
    N3 0.0295(12) 0.0291(11) 0.0283(11) 0.0053(10) 0.0070(9) 0.0043(9)
    N4 0.0333(12) 0.0313(12) 0.0214(10) -0.0019(10) 0.0070(9) 0.0077(9)
    O1 0.0260(9) 0.0286(9) 0.0230(8) -0.0014(7) -0.0001(7) -0.0022(7)
    O2 0.0285(10) 0.0466(11) 0.0211(9) 0.0106(8) 0.0009(7) -0.0027(8)
    O3 0.0202(8) 0.0312(9) 0.0202(8) -0.0030(7) 0.0009(7) 0.0065(7)
    O4 0.0200(8) 0.0314(9) 0.0201(8) -0.0044(7) 0.0038(7) -0.0001(7)
    O5 0.0287(10) 0.0391(10) 0.0238(9) 0.0074(8) 0.0002(7) 0.0006(8)
    O6 0.0357(10) 0.0424(11) 0.0201(9) 0.0012(9) 0.0069(8) 0.0063(8)
    O7 0.0398(11) 0.0397(11) 0.0407(11) 0.0114(9) 0.0098(9) 0.0172(9)
    O8 0.0469(12) 0.0290(10) 0.0425(11) 0.0061(9) 0.0138(10) -0.0032(8)
    O9 0.0411(11) 0.0382(10) 0.0320(10) 0.0021(9) 0.0049(8) -0.0016(8)
_geom_special_details
;
All s.u.'s (except the s.u. in the dihedral angle between two l.s. planes) are
estimated using the full covariance matrix. The cell s.u.'s are taken into
account individually in the estimation of s.u.'s in distances, angles and
torsion angles; correlations between s.u.'s in cell parameters are only used
when they are defined by crystal symmetry. An approximate (isotropic)
treatment of cell s.u.'s is used for estimating s.u.'s involving l.s. planes.
;
loop_
    _geom_bond_atom_site_label_1
    _geom_bond_atom_site_label_2
    _geom_bond_site_symmetry_2
    _geom_bond_distance
    _geom_bond_publ_flag
    C1 N1 . 1.319(3) ?
    C1 C2 . 1.392(3) ?
    C1 H1 . 0.9300 ?
    C2 C3 . 1.370(3) ?
    C2 H2 . 0.9300 ?
    C3 C4 . 1.399(3) ?
    C3 H3 . 0.9300 ?
    C4 C5 . 1.413(3) ?
    C4 C12 . 1.425(3) ?
    C5 N1 . 1.353(3) ?
    C5 C6 . 1.451(3) ?
    C6 N2 . 1.361(3) ?
    C6 C7 . 1.408(3) ?
    C7 C8 . 1.404(3) ?
    C7 C11 . 1.437(3) ?
    C8 C9 . 1.367(3) ?
    C8 H8 . 0.9300 ?
    C9 C10 . 1.392(3) ?
    C9 H9 . 0.9300 ?
    C10 N2 . 1.330(3) ?
    C10 H10 . 0.9300 ?
    C11 C12 . 1.378(3) ?
    C11 N3 . 1.390(3) ?
    C12 N4 . 1.380(3) ?
    C13 N3 . 1.314(3) ?
    C13 N4 . 1.333(3) ?
    C13 H13 . 0.9300 ?
    C14 O3 . 1.255(3) ?
    C14 O4 . 1.279(3) ?
    C14 C15 . 1.493(3) ?
    C15 C16 . 1.384(3) ?
    C15 C20 . 1.394(3) ?
    C16 C17 . 1.399(3) ?
    C16 H16 . 0.9300 ?
    C17 C18 . 1.391(3) ?
    C17 C22 . 1.503(3) ?
    C18 C19 . 1.381(3) ?
    C18 H18 . 0.9300 ?
    C19 C20 . 1.388(3) ?
    C19 C23 . 1.492(3) ?
    C20 H20 . 0.9300 ?
    C22 O5 . 1.248(3) ?
    C22 O6 . 1.261(3) ?
    C23 O8 . 1.209(3) ?
    C23 O7 . 1.307(3) ?
    Ni1 O3 . 2.0531(16) ?
    Ni1 N1 . 2.0652(19) ?
    Ni1 N2 . 2.066(2) ?
    Ni1 O1 . 2.0662(17) ?
    Ni1 O2 . 2.0794(18) ?
    Ni1 O4 2_666 2.1540(17) ?
    N4 H4 . 0.8600 ?
    O1 H1WA . 0.8794 ?
    O1 H1WB . 0.8376 ?
    O2 H2WA . 0.8944 ?
    O2 H2WB . 0.8873 ?
    O4 Ni1 2_666 2.1540(17) ?
    O7 H7O . 0.8528 ?
    O9 H9WA . 0.8627 ?
    O9 H9WB . 0.8651 ?
loop_
    _geom_angle_atom_site_label_1
    _geom_angle_atom_site_label_2
    _geom_angle_atom_site_label_3
    _geom_angle_site_symmetry_1
    _geom_angle_site_symmetry_3
    _geom_angle
    _geom_angle_publ_flag
    N1 C1 C2 . . 123.3(2) ?
    N1 C1 H1 . . 118.3 ?
    C2 C1 H1 . . 118.3 ?
    C3 C2 C1 . . 119.0(2) ?
    C3 C2 H2 . . 120.5 ?
    C1 C2 H2 . . 120.5 ?
    C2 C3 C4 . . 119.3(2) ?
    C2 C3 H3 . . 120.3 ?
    C4 C3 H3 . . 120.3 ?
    C3 C4 C5 . . 117.8(2) ?
    C3 C4 C12 . . 126.4(2) ?
    C5 C4 C12 . . 115.84(19) ?
    N1 C5 C4 . . 122.0(2) ?
    N1 C5 C6 . . 117.03(19) ?
    C4 C5 C6 . . 120.9(2) ?
    N2 C6 C7 . . 122.7(2) ?
    N2 C6 C5 . . 115.78(19) ?
    C7 C6 C5 . . 121.52(19) ?
    C8 C7 C6 . . 117.2(2) ?
    C8 C7 C11 . . 126.1(2) ?
    C6 C7 C11 . . 116.7(2) ?
    C9 C8 C7 . . 119.5(2) ?
    C9 C8 H8 . . 120.2 ?
    C7 C8 H8 . . 120.2 ?
    C8 C9 C10 . . 119.8(2) ?
    C8 C9 H9 . . 120.1 ?
    C10 C9 H9 . . 120.1 ?
    N2 C10 C9 . . 122.6(2) ?
    N2 C10 H10 . . 118.7 ?
    C9 C10 H10 . . 118.7 ?
    C12 C11 N3 . . 109.89(19) ?
    C12 C11 C7 . . 121.0(2) ?
    N3 C11 C7 . . 129.1(2) ?
    C11 C12 N4 . . 105.6(2) ?
    C11 C12 C4 . . 123.9(2) ?
    N4 C12 C4 . . 130.4(2) ?
    N3 C13 N4 . . 114.2(2) ?
    N3 C13 H13 . . 122.9 ?
    N4 C13 H13 . . 122.9 ?
    O3 C14 O4 . . 125.1(2) ?
    O3 C14 C15 . . 118.1(2) ?
    O4 C14 C15 . . 116.79(19) ?
    C16 C15 C20 . . 119.6(2) ?
    C16 C15 C14 . . 121.87(19) ?
    C20 C15 C14 . . 118.51(19) ?
    C15 C16 C17 . . 120.7(2) ?
    C15 C16 H16 . . 119.7 ?
    C17 C16 H16 . . 119.7 ?
    C18 C17 C16 . . 118.7(2) ?
    C18 C17 C22 . . 119.7(2) ?
    C16 C17 C22 . . 121.5(2) ?
    C19 C18 C17 . . 121.0(2) ?
    C19 C18 H18 . . 119.5 ?
    C17 C18 H18 . . 119.5 ?
    C18 C19 C20 . . 119.7(2) ?
    C18 C19 C23 . . 122.0(2) ?
    C20 C19 C23 . . 118.2(2) ?
    C19 C20 C15 . . 120.2(2) ?
    C19 C20 H20 . . 119.9 ?
    C15 C20 H20 . . 119.9 ?
    O5 C22 O6 . . 124.3(2) ?
    O5 C22 C17 . . 118.4(2) ?
    O6 C22 C17 . . 117.2(2) ?
    O8 C23 O7 . . 124.1(2) ?
    O8 C23 C19 . . 122.2(2) ?
    O7 C23 C19 . . 113.7(2) ?
    O3 Ni1 N1 . . 173.78(7) ?
    O3 Ni1 N2 . . 94.05(7) ?
    N1 Ni1 N2 . . 80.10(7) ?
    O3 Ni1 O1 . . 88.33(7) ?
    N1 Ni1 O1 . . 89.79(7) ?
    N2 Ni1 O1 . . 92.10(8) ?
    O3 Ni1 O2 . . 89.01(6) ?
    N1 Ni1 O2 . . 96.93(7) ?
    N2 Ni1 O2 . . 176.09(7) ?
    O1 Ni1 O2 . . 90.43(8) ?
    O3 Ni1 O4 . 2_666 87.63(6) ?
    N1 Ni1 O4 . 2_666 94.41(7) ?
    N2 Ni1 O4 . 2_666 89.96(8) ?
    O1 Ni1 O4 . 2_666 175.58(6) ?
    O2 Ni1 O4 . 2_666 87.72(8) ?
    C1 N1 C5 . . 118.49(19) ?
    C1 N1 Ni1 . . 128.11(16) ?
    C5 N1 Ni1 . . 113.32(14) ?
    C10 N2 C6 . . 118.2(2) ?
    C10 N2 Ni1 . . 128.14(16) ?
    C6 N2 Ni1 . . 113.64(14) ?
    C13 N3 C11 . . 103.84(19) ?
    C13 N4 C12 . . 106.45(19) ?
    C13 N4 H4 . . 126.8 ?
    C12 N4 H4 . . 126.8 ?
    Ni1 O1 H1WA . . 120.3 ?
    Ni1 O1 H1WB . . 105.6 ?
    H1WA O1 H1WB . . 96.1 ?
    Ni1 O2 H2WA . . 152.1 ?
    Ni1 O2 H2WB . . 106.7 ?
    H2WA O2 H2WB . . 101.2 ?
    C14 O3 Ni1 . . 127.43(14) ?
    C14 O4 Ni1 . 2_666 119.27(14) ?
    C23 O7 H7O . . 109.8 ?
    H9WA O9 H9WB . . 105.2 ?
loop_
    _geom_torsion_atom_site_label_1
    _geom_torsion_atom_site_label_2
    _geom_torsion_atom_site_label_3
    _geom_torsion_atom_site_label_4
    _geom_torsion_site_symmetry_1
    _geom_torsion_site_symmetry_2
    _geom_torsion_site_symmetry_3
    _geom_torsion_site_symmetry_4
    _geom_torsion
    _geom_torsion_publ_flag
    N1 C1 C2 C3 . . . . -0.1(4) ?
    C1 C2 C3 C4 . . . . 0.9(4) ?
    C2 C3 C4 C5 . . . . -0.2(4) ?
    C2 C3 C4 C12 . . . . 178.8(2) ?
    C3 C4 C5 N1 . . . . -1.4(3) ?
    C12 C4 C5 N1 . . . . 179.49(19) ?
    C3 C4 C5 C6 . . . . 176.1(2) ?
    C12 C4 C5 C6 . . . . -3.1(3) ?
    N1 C5 C6 N2 . . . . 1.3(3) ?
    C4 C5 C6 N2 . . . . -176.32(19) ?
    N1 C5 C6 C7 . . . . 179.14(19) ?
    C4 C5 C6 C7 . . . . 1.6(3) ?
    N2 C6 C7 C8 . . . . 0.9(3) ?
    C5 C6 C7 C8 . . . . -176.9(2) ?
    N2 C6 C7 C11 . . . . 178.9(2) ?
    C5 C6 C7 C11 . . . . 1.1(3) ?
    C6 C7 C8 C9 . . . . 0.2(3) ?
    C11 C7 C8 C9 . . . . -177.6(2) ?
    C7 C8 C9 C10 . . . . -0.4(4) ?
    C8 C9 C10 N2 . . . . -0.5(4) ?
    C8 C7 C11 C12 . . . . 175.6(2) ?
    C6 C7 C11 C12 . . . . -2.2(3) ?
    C8 C7 C11 N3 . . . . -2.5(4) ?
    C6 C7 C11 N3 . . . . 179.7(2) ?
    N3 C11 C12 N4 . . . . 0.7(3) ?
    C7 C11 C12 N4 . . . . -177.7(2) ?
    N3 C11 C12 C4 . . . . 179.1(2) ?
    C7 C11 C12 C4 . . . . 0.7(4) ?
    C3 C4 C12 C11 . . . . -177.0(2) ?
    C5 C4 C12 C11 . . . . 2.0(3) ?
    C3 C4 C12 N4 . . . . 0.9(4) ?
    C5 C4 C12 N4 . . . . 179.9(2) ?
    O3 C14 C15 C16 . . . . 34.7(3) ?
    O4 C14 C15 C16 . . . . -146.4(2) ?
    O3 C14 C15 C20 . . . . -147.8(2) ?
    O4 C14 C15 C20 . . . . 31.1(3) ?
    C20 C15 C16 C17 . . . . -2.2(3) ?
    C14 C15 C16 C17 . . . . 175.4(2) ?
    C15 C16 C17 C18 . . . . 2.0(3) ?
    C15 C16 C17 C22 . . . . -175.8(2) ?
    C16 C17 C18 C19 . . . . 0.4(3) ?
    C22 C17 C18 C19 . . . . 178.3(2) ?
    C17 C18 C19 C20 . . . . -2.6(3) ?
    C17 C18 C19 C23 . . . . -179.4(2) ?
    C18 C19 C20 C15 . . . . 2.3(3) ?
    C23 C19 C20 C15 . . . . 179.2(2) ?
    C16 C15 C20 C19 . . . . 0.0(3) ?
    C14 C15 C20 C19 . . . . -177.6(2) ?
    C18 C17 C22 O5 . . . . 165.0(2) ?
    C16 C17 C22 O5 . . . . -17.2(3) ?
    C18 C17 C22 O6 . . . . -16.0(3) ?
    C16 C17 C22 O6 . . . . 161.7(2) ?
    C18 C19 C23 O8 . . . . 177.5(2) ?
    C20 C19 C23 O8 . . . . 0.7(4) ?
    C18 C19 C23 O7 . . . . -0.9(3) ?
    C20 C19 C23 O7 . . . . -177.7(2) ?
    C2 C1 N1 C5 . . . . -1.4(4) ?
    C2 C1 N1 Ni1 . . . . -177.93(17) ?
    C4 C5 N1 C1 . . . . 2.2(3) ?
    C6 C5 N1 C1 . . . . -175.4(2) ?
    C4 C5 N1 Ni1 . . . . 179.18(17) ?
    C6 C5 N1 Ni1 . . . . 1.6(2) ?
    O3 Ni1 N1 C1 . . . . 154.2(5) ?
    N2 Ni1 N1 C1 . . . . 174.0(2) ?
    O1 Ni1 N1 C1 . . . . 81.8(2) ?
    O2 Ni1 N1 C1 . . . . -8.6(2) ?
    O4 Ni1 N1 C1 2_666 . . . -96.8(2) ?
    O3 Ni1 N1 C5 . . . . -22.5(7) ?
    N2 Ni1 N1 C5 . . . . -2.66(15) ?
    O1 Ni1 N1 C5 . . . . -94.83(16) ?
    O2 Ni1 N1 C5 . . . . 174.76(15) ?
    O4 Ni1 N1 C5 2_666 . . . 86.53(15) ?
    C9 C10 N2 C6 . . . . 1.5(3) ?
    C9 C10 N2 Ni1 . . . . -178.89(16) ?
    C7 C6 N2 C10 . . . . -1.7(3) ?
    C5 C6 N2 C10 . . . . 176.17(19) ?
    C7 C6 N2 Ni1 . . . . 178.65(16) ?
    C5 C6 N2 Ni1 . . . . -3.5(2) ?
    O3 Ni1 N2 C10 . . . . 1.62(19) ?
    N1 Ni1 N2 C10 . . . . -176.3(2) ?
    O1 Ni1 N2 C10 . . . . -86.85(19) ?
    O2 Ni1 N2 C10 . . . . 142.9(9) ?
    O4 Ni1 N2 C10 2_666 . . . 89.23(19) ?
    O3 Ni1 N2 C6 . . . . -178.76(15) ?
    N1 Ni1 N2 C6 . . . . 3.35(15) ?
    O1 Ni1 N2 C6 . . . . 92.77(15) ?
    O2 Ni1 N2 C6 . . . . -37.4(10) ?
    O4 Ni1 N2 C6 2_666 . . . -91.14(15) ?
    N4 C13 N3 C11 . . . . -0.1(3) ?
    C12 C11 N3 C13 . . . . -0.4(3) ?
    C7 C11 N3 C13 . . . . 177.8(2) ?
    N3 C13 N4 C12 . . . . 0.5(3) ?
    C11 C12 N4 C13 . . . . -0.7(3) ?
    C4 C12 N4 C13 . . . . -178.9(2) ?
    O4 C14 O3 Ni1 . . . . -1.4(3) ?
    C15 C14 O3 Ni1 . . . . 177.45(13) ?
    N1 Ni1 O3 C14 . . . . 168.8(6) ?
    N2 Ni1 O3 C14 . . . . 149.23(18) ?
    O1 Ni1 O3 C14 . . . . -118.78(18) ?
    O2 Ni1 O3 C14 . . . . -28.32(18) ?
    O4 Ni1 O3 C14 2_666 . . . 59.44(18) ?
    O3 C14 O4 Ni1 . . . 2_666 -101.9(2) ?
    C15 C14 O4 Ni1 . . . 2_666 79.2(2) ?
loop_
    _geom_hbond_atom_site_label_D
    _geom_hbond_atom_site_label_H
    _geom_hbond_atom_site_label_A
    _geom_hbond_site_symmetry_A
    _geom_hbond_distance_DH
    _geom_hbond_distance_HA
    _geom_hbond_distance_DA
    _geom_hbond_angle_DHA
    N4 H4 O6 1_546 0.86 1.93 2.772(3) 164.8
    O1 H1WA O5 2_766 0.88 1.82 2.676(2) 164.5
    O1 H1WB O8 2_676 0.84 1.94 2.741(2) 160.8
    O2 H2WA N3 1_465 0.89 1.94 2.798(3) 159.5
    O2 H2WB O4 . 0.89 1.86 2.630(2) 143.8
    O7 H7O O9 2_676 0.85 1.72 2.558(2) 165.8
    O9 H9WA O5 2_766 0.86 1.88 2.684(2) 153.4
    O9 H9WB O6 1_556 0.87 1.99 2.813(3) 159.4
_iucr_refine_instructions_details
;
TITL H01 in P1
CELL  0.71069   8.5810   9.0320  14.2780   82.222   87.729   73.117
ZERR     2.00   0.0050   0.0050   0.0050    0.005    0.005    0.005
LATT 1
SFAC C  H  N  O  Ni
UNIT 44 36 8 18 2
MERG 2
OMIT    -5  -6   2
OMIT     1   2   0
OMIT     0   0   1
OMIT    -3  -4   1
OMIT    -3  -3   1
OMIT  -1.00  51.00
L.S. 10
ACTA
bond $H
FMAP 2
PLAN 20
size 0.228 0.156 0.148
conf
htab
eqiv $1   x, y-1, z+1
eqiv $2   -x+2, -y+1, -z+1
eqiv $3   -x+1, -y+2, -z+1
eqiv $4   x-1, y+1, z
eqiv $5   -x+1, -y+2, -z+1
eqiv $6   -x+2, -y+1, -z+1
eqiv $7   x, y, z+1
htab N4  O6_$1
htab O1  O5_$2
htab O1  O8_$3
htab O2  N3_$4
htab O2  O4
htab O7  O9_$5
htab O9  O5_$6
htab O9  O6_$7
TEMP    20.00
WGHT    0.033300
FVAR       0.14452
C1    1    0.631182    0.320005    0.814205    11.00000    0.02375    0.03177 =
         0.02519   -0.00211    0.00624   -0.00051
AFIX  43
H1    2    0.547304    0.412671    0.812371    11.00000   -1.20000
AFIX   0
C2    1    0.656675    0.217228    0.897782    11.00000    0.03362    0.03958 =
         0.02250   -0.00140    0.01055   -0.00441
AFIX  43
H2    2    0.591239    0.241285    0.950311    11.00000   -1.20000
AFIX   0
C3    1    0.779575    0.080081    0.901558    11.00000    0.03422    0.03266 =
         0.02054    0.00442    0.00441   -0.00513
AFIX  43
H3    2    0.797554    0.009182    0.956471    11.00000   -1.20000
AFIX   0
C4    1    0.877775    0.047767    0.821950    11.00000    0.02253    0.02540 =
         0.01928    0.00073    0.00225   -0.00726
C5    1    0.844341    0.159576    0.740488    11.00000    0.02021    0.02377 =
         0.01811   -0.00074    0.00091   -0.00618
C6    1    0.947169    0.138872    0.657292    11.00000    0.01902    0.02416 =
         0.01865   -0.00104    0.00039   -0.00643
C7    1    1.081155    0.005474    0.653708    11.00000    0.02107    0.02604 =
         0.02161   -0.00273    0.00240   -0.00655
C8    1    1.178054   -0.000167    0.571956    11.00000    0.02395    0.02573 =
         0.02857   -0.00281    0.00497   -0.00393
AFIX  43
H8    2    1.267606   -0.086127    0.566397    11.00000   -1.20000
AFIX   0
C9    1    1.139875    0.121529    0.500602    11.00000    0.02660    0.03344 =
         0.02171   -0.00212    0.00878   -0.00675
AFIX  43
H9    2    1.203763    0.119046    0.446354    11.00000   -1.20000
AFIX   0
C10   1    1.004968    0.249256    0.509418    11.00000    0.02758    0.02970 =
         0.01920    0.00124    0.00294   -0.00901
AFIX  43
H10   2    0.981089    0.331494    0.460451    11.00000   -1.20000
AFIX   0
C11   1    1.108881   -0.110065    0.735719    11.00000    0.02523    0.02240 =
         0.02520   -0.00008    0.00235   -0.00404
C12   1    1.011651   -0.087324    0.814723    11.00000    0.02493    0.02581 =
         0.02011    0.00094    0.00234   -0.00607
C13   1    1.202257   -0.307736    0.838399    11.00000    0.03548    0.02770 =
         0.03541    0.00840    0.00397    0.00384
AFIX  43
H13   2    1.265565   -0.403057    0.868201    11.00000   -1.20000
AFIX   0
C14   1    0.594221    0.654024    0.433050    11.00000    0.02516    0.02211 =
         0.01787   -0.00345    0.00303   -0.00536
C15   1    0.630497    0.741927    0.342606    11.00000    0.02046    0.02498 =
         0.01709    0.00050    0.00031   -0.00629
C16   1    0.760622    0.678453    0.285819    11.00000    0.02125    0.02225 =
         0.02235    0.00243   -0.00214   -0.00165
AFIX  43
H16   2    0.832625    0.581408    0.306119    11.00000   -1.20000
AFIX   0
C17   1    0.784948    0.758766    0.198207    11.00000    0.01966    0.02577 =
         0.01976    0.00029    0.00018   -0.00514
C18   1    0.678728    0.905894    0.170463    11.00000    0.02727    0.02773 =
         0.02084    0.00369    0.00170   -0.00617
AFIX  43
H18   2    0.693272    0.960064    0.112161    11.00000   -1.20000
AFIX   0
C19   1    0.552079    0.972709    0.228143    11.00000    0.02289    0.02396 =
         0.02352    0.00126   -0.00034   -0.00459
C20   1    0.525946    0.889714    0.313527    11.00000    0.02138    0.02860 =
         0.02281   -0.00408    0.00514   -0.00454
AFIX  43
H20   2    0.438365    0.932872    0.351465    11.00000   -1.20000
AFIX   0
C22   1    0.918700    0.687368    0.132645    11.00000    0.02369    0.02533 =
         0.02242   -0.00104    0.00163   -0.00708
C23   1    0.435577    1.129582    0.199526    11.00000    0.02911    0.02553 =
         0.02902   -0.00031   -0.00008   -0.00503
NI1   5    0.702787    0.435020    0.609962    11.00000    0.01924    0.02540 =
         0.01782    0.00200    0.00227   -0.00195
N1    3    0.719969    0.292660    0.737432    11.00000    0.01928    0.02535 =
         0.02152   -0.00061    0.00168   -0.00365
N2    3    0.908936    0.258225    0.585134    11.00000    0.02195    0.02432 =
         0.01655    0.00166    0.00214   -0.00552
N3    3    1.229838   -0.251597    0.751560    11.00000    0.02947    0.02911 =
         0.02832    0.00432    0.00702    0.00533
N4    3    1.075703   -0.216264    0.880089    11.00000    0.03330    0.03134 =
         0.02136    0.00774    0.00699   -0.00195
AFIX  43
H4    2    1.040852   -0.234093    0.936579    11.00000   -1.20000
AFIX   0
O1    4    0.837993    0.558292    0.665236    11.00000    0.02602    0.02859 =
         0.02302   -0.00225   -0.00014   -0.00141
AFIX   3
H1WA  2    0.897400    0.517477    0.716223    11.00000   -1.50000
H1WB  2    0.770352    0.628843    0.690304    11.00000   -1.50000
AFIX   0
O2    4    0.488386    0.601352    0.639475    11.00000    0.02854    0.04656 =
         0.02112   -0.00268    0.00094    0.01063
AFIX   3
H2WA  2    0.422587    0.661137    0.678478    11.00000   -1.50000
H2WB  2    0.430644    0.629523    0.586472    11.00000   -1.50000
AFIX   0
O3    4    0.711911    0.564352    0.481116    11.00000    0.02016    0.03119 =
         0.02015    0.00646    0.00094   -0.00301
O4    4    0.444215    0.678495    0.456112    11.00000    0.02001    0.03145 =
         0.02010   -0.00013    0.00382   -0.00440
O5    4    1.032003    0.572715    0.165477    11.00000    0.02865    0.03915 =
         0.02378    0.00058    0.00021    0.00735
O6    4    0.907084    0.746691    0.047123    11.00000    0.03570    0.04237 =
         0.02006    0.00626    0.00690    0.00115
O7    4    0.467071    1.196000    0.116687    11.00000    0.03982    0.03968 =
         0.04073    0.01717    0.00978    0.01143
AFIX   3
H7O   2    0.382758    1.267922    0.095621    11.00000   -1.50000
AFIX   0
O8    4    0.321383    1.186259    0.248458    11.00000    0.04693    0.02901 =
         0.04251   -0.00325    0.01382    0.00606
O9    4    0.752318    0.565894    0.960063    11.00000    0.04110    0.03816 =
         0.03199   -0.00161    0.00485    0.00211
AFIX   3
H9WA  2    0.826261    0.550519    0.916809    11.00000   -1.50000
H9WB  2    0.776171    0.629549    0.993350    11.00000   -1.50000
HKLF 4
REM  H01 in P1
REM R1 =  0.0307 for   3050 Fo > 4sig(Fo)  and  0.0392 for all   3851 data
REM    325 parameters refined using      0 restraints
END
WGHT      0.0333      0.0000
REM Highest difference peak  0.302,  deepest hole -0.425,  1-sigma level  0.114
Q1    1   0.8674  0.4426  0.7155  11.00000  0.05    0.30
Q2    1   0.8528  0.6415  0.9836  11.00000  0.05    0.30
Q3    1   0.8018  0.4439  0.2636  11.00000  0.05    0.29
Q4    1   0.8909 -0.2154  0.8195  11.00000  0.05    0.29
Q5    1   1.4660 -0.1281  0.6367  11.00000  0.05    0.29
Q6    1   0.8625 -0.2525  0.8795  11.00000  0.05    0.28
Q7    1   0.5912  0.8031  0.6166  11.00000  0.05    0.27
Q8    1   1.1068  0.4532  0.4601  11.00000  0.05    0.27
Q9    1   0.5323  1.1490  0.3072  11.00000  0.05    0.27
Q10   1   0.5703  0.8971  0.0415  11.00000  0.05    0.27
Q11   1   0.3757  1.0821  0.0440  11.00000  0.05    0.27
Q12   1   0.3863  1.1078  0.0972  11.00000  0.05    0.26
Q13   1   0.3781  0.7652  0.4165  11.00000  0.05    0.26
Q14   1   0.6892  0.6815  0.1339  11.00000  0.05    0.26
Q15   1   0.7865  0.6397  0.5561  11.00000  0.05    0.26
Q16   1   0.8389  0.5960  0.5586  11.00000  0.05    0.26
Q17   1   0.9388  0.7038  0.3374  11.00000  0.05    0.26
Q18   1   1.4047  0.1578  0.4627  11.00000  0.05    0.26
Q19   1   0.6613  0.5402  0.2745  11.00000  0.05    0.25
Q20   1   1.1925 -0.4996  0.8020  11.00000  0.05    0.25
;
data_New_Global_Publ_Block
_journal_date_recd_electronic     2014-11-03
_journal_date_accepted     2015-02-28
_journal_name_full     'Acta Crystallographica, Section E'
_journal_year     2015
_journal_volume     71
_journal_issue      4
_journal_page_first     m95
_journal_page_last     m96
_journal_paper_category     HM
_journal_paper_doi     10.1107/S205698901500420X
_journal_coeditor_code     ZP2016
_publ_contact_author_name     'Xiang-Rong Hao'
_publ_contact_author_address
;
College of Chemistry, Tonghua Normal University, Tonghua,
Jilin 134002, People's Republic of China
;
_publ_contact_author_email     'hxr8086@sina.com'
_publ_contact_author_fax     '+8604353208078'
_publ_contact_author_phone     '+8604353208077'
_publ_section_title
;
Crystal structure of a binuclear nickel(II) complex constructed of
1<i>H</i>-imidazo[4,5-<i>f</i>][1,10]phenanthroline and
doubly deprotonated benzene-1,3,5-tricarboxylic acid
;
loop_
    _publ_author_name
    _publ_author_footnote
    _publ_author_address
    'Lv, Ying' .
;
College of Chemistry, Tonghua Normal University, Tonghua, Jilin 134002
People's Republic of China
;
    'Hao, Xiang-Rong' .
;
College of Chemistry, Tonghua Normal University, Tonghua, Jilin 134002
People's Republic of China
;
_publ_section_synopsis     .
