# Supplementary material for: Crystal structure of a binuclear nickel(II) complex constructed of 1H-imidazo[4,5-f][1,10]phenanthroline and doubly deprotonated benzene-1,3,5-tri­carb­oxy­lic acid
Source: Acta Crystallogr E Crystallogr Commun. 2015 Mar 21;71(Pt 4):m95–6. doi: 10.1107/S205698901500420X (PMC4438790; doi:10.1107/S205698901500420X)
Supplement: Supplementary file 2 [file e-71-00m95-Isup2.hkl]

#
# h,k,l, Fc-squared, Fo-squared, sigma(Fo-squared) and status flag
#
data_I
_shelx_title ' H01 in P1'
_shelx_refln_list_code          4
_shelx_F_calc_maximum      334.54
_exptl_crystal_F_000       556.00
_reflns_d_resolution_high  0.8254
 
loop_
 _symmetry_equiv_pos_as_xyz
 'x, y, z'
 '-x, -y, -z'
 
_cell_length_a     8.5810
_cell_length_b     9.0320
_cell_length_c    14.2780
_cell_angle_alpha  82.222
_cell_angle_beta   87.729
_cell_angle_gamma  73.117
 
_shelx_F_squared_multiplier     1.000
 
loop_
 _refln_index_h
 _refln_index_k
 _refln_index_l
 _refln_F_squared_calc
 _refln_F_squared_meas
 _refln_F_squared_sigma
 _refln_observed_status
   1   0   0      186.64      201.09      5.75 o
   2   0   0     1049.08     1057.63     18.67 o
   3   0   0      107.53       88.57      8.62 o
   4   0   0      853.17      849.75     17.26 o
   5   0   0     2193.84     2226.75     30.79 o
   6   0   0        3.82        4.27      5.86 o
   7   0   0      253.13      250.86     15.74 o
   8   0   0      241.78      247.09     17.77 o
   9   0   0        0.42       -0.04     11.00 o
  -9   1   0      447.10      429.49     24.54 o
  -8   1   0        1.69        1.19      9.98 o
  -7   1   0      570.53      602.27     21.83 o
  -6   1   0        1.95        1.44      6.09 o
  -5   1   0      233.65      210.19     12.45 o
  -4   1   0     3050.71     3338.65     34.49 o
  -3   1   0     1368.20     1416.71     29.21 o
  -2   1   0     1873.05     1899.32     28.73 o
  -1   1   0      288.08      266.44      6.43 o
   0   1   0      587.05      532.31     83.07 o
   1   1   0     2796.63     1990.29     19.15 o
   2   1   0     6045.13     6250.49     43.09 o
   3   1   0     2189.71     2327.35     30.64 o
   4   1   0      202.96      217.37     12.45 o
   5   1   0     1056.36     1061.64     21.26 o
   6   1   0       16.01       21.90      6.60 o
   7   1   0      212.98      194.12     13.71 o
   8   1   0      216.90      206.97     16.40 o
   9   1   0      187.34      185.92     17.26 o
  10   1   0      212.58      217.85     29.21 o
  -9   2   0      263.76      246.09     30.16 o
  -8   2   0       76.56       60.33     17.71 o
  -7   2   0     2779.56     2246.66    426.12 o
  -6   2   0      165.16      105.62     84.50 o
  -5   2   0      126.67      130.04     10.82 o
  -4   2   0      722.20      688.27     17.11 o
  -3   2   0        0.81       -0.43      3.20 o
  -2   2   0     9617.15     9487.23    468.97 o
  -1   2   0      163.03      189.85     10.29 o
   0   2   0      708.65      712.43     15.80 o
   2   2   0     2197.48     2351.77     25.85 o
   3   2   0        5.06        4.31      3.83 o
   4   2   0       79.35       89.53      9.10 o
   5   2   0      964.42     1075.21     20.91 o
   6   2   0     2848.58     3044.10     48.84 o
   7   2   0        9.99        6.94      6.77 o
   8   2   0      198.01      213.44     15.90 o
   9   2   0       19.66       11.01     15.32 o
  10   2   0       76.30       86.18     21.55 o
  -8   3   0        3.58       -0.96     17.24 o
  -7   3   0      331.92      319.83     29.21 o
  -6   3   0       78.15       55.06     14.36 o
  -5   3   0      247.16      253.09     13.77 o
  -4   3   0     1201.59     1208.09     22.66 o
  -3   3   0      261.13      302.83     15.08 o
  -2   3   0      318.29      272.99     10.48 o
  -1   3   0      186.20      189.09      8.63 o
   0   3   0       10.74       17.71      3.54 o
   1   3   0       16.22       20.22      2.36 o
   2   3   0       24.85       56.97      6.22 o
   3   3   0      286.46      257.11     11.49 o
   4   3   0     1097.07     1094.97     23.94 o
   5   3   0      764.62      766.34     17.83 o
   6   3   0      856.90      857.72     20.91 o
   7   3   0       12.56       19.87      7.45 o
   8   3   0      159.37      171.40     21.07 o
   9   3   0        5.82        2.87     12.93 o
  10   3   0       22.83       21.07     18.67 o
  -8   4   0       55.09       56.02     22.98 o
  -7   4   0        7.16        0.00     14.84 o
  -6   4   0      293.40      297.32     26.33 o
  -5   4   0       32.18       32.08     13.88 o
  -4   4   0      864.77      888.62     34.47 o
  -3   4   0       21.57       22.50      9.58 o
  -2   4   0      529.16      581.68     22.45 o
  -1   4   0      676.26      647.25     24.42 o
   0   4   0       79.98       97.74      7.76 o
   1   4   0      926.43      979.75     22.04 o
   2   4   0        1.75        4.51      2.52 o
   3   4   0       21.76       12.45      4.02 o
   4   4   0     3170.38     3167.04     47.16 o
   5   4   0        3.90        4.85      5.04 o
   6   4   0        4.22        7.54      6.09 o
   7   4   0      647.60      627.20     32.56 o
   8   4   0      103.32      102.46     17.71 o
   9   4   0      344.46      339.46     30.16 o
  10   4   0       50.33       44.05     20.59 o
  -7   5   0        1.03       -2.87     18.19 o
  -6   5   0      556.68      508.47     34.95 o
  -5   5   0      464.03      461.54     32.08 o
  -4   5   0      219.23      205.88     21.07 o
  -3   5   0      318.79      318.87     22.50 o
  -2   5   0       91.05      101.20     17.95 o
  -1   5   0      754.51      728.81     19.46 o
   0   5   0      157.23      130.43      9.64 o
   1   5   0      104.02      103.12      5.51 o
   2   5   0      520.95      506.86     13.23 o
   3   5   0       38.79       34.92      5.58 o
   4   5   0     1358.86     1356.95     32.32 o
   5   5   0       80.68       96.00      8.72 o
   6   5   0       50.16       58.10      8.59 o
   7   5   0       14.41       10.53     11.01 o
   8   5   0       28.44       27.77     15.32 o
   9   5   0      509.63      506.55     36.87 o
  10   5   0       89.34       70.86     22.98 o
  -6   6   0      119.02      135.50     25.85 o
  -5   6   0      518.27      497.45     35.43 o
  -4   6   0       38.46       42.13     14.84 o
  -3   6   0      774.48      735.29     40.46 o
  -2   6   0        3.29        4.79      7.45 o
  -1   6   0        1.96        1.84      6.41 o
   0   6   0     1742.23     1749.05     30.47 o
   1   6   0      551.79      553.42     17.59 o
   2   6   0     1592.39     1584.87     36.47 o
   3   6   0      188.85      212.61      9.24 o
   4   6   0     1363.96     1445.23     24.87 o
   5   6   0      137.75      153.10     11.83 o
   6   6   0        0.91       -2.39     10.05 o
   7   6   0      284.70      275.30     24.42 o
   8   6   0      148.27      146.51     21.07 o
   9   6   0       60.36       67.99     21.07 o
  -5   7   0       49.99       56.50     21.07 o
  -4   7   0       86.73       79.48     18.67 o
  -3   7   0       58.01       70.71     12.86 o
  -2   7   0      191.07      208.07     16.76 o
  -1   7   0        1.05        1.09      7.36 o
   0   7   0     1634.05     1653.29     32.67 o
   1   7   0       70.72       79.95      9.64 o
   2   7   0     1090.96     1088.05     25.48 o
   3   7   0       69.20       59.32     21.07 o
   4   7   0       39.52       39.43      6.67 o
   5   7   0     1135.63     1188.81     37.82 o
   6   7   0        7.93       16.76     12.45 o
   7   7   0      630.54      639.17     35.43 o
   8   7   0       91.64       99.59     21.55 o
   9   7   0      185.58      156.08     26.33 o
  -4   8   0      109.41      108.20     24.90 o
  -3   8   0      139.08      135.06     16.92 o
  -2   8   0      478.31      480.53     23.19 o
  -1   8   0       26.21       33.32     11.00 o
   0   8   0      487.89      485.93     21.66 o
   1   8   0      379.61      392.83     19.63 o
   2   8   0      886.20      898.68     25.86 o
   3   8   0      620.21      391.84    303.55 o
   4   8   0      175.52      179.54     21.07 o
   5   8   0      256.06      289.66     26.33 o
   7   8   0      261.80      258.54     27.77 o
   8   8   0      244.57      246.57     28.25 o
  -3   9   0       64.58       61.76     21.07 o
  -2   9   0      278.09      275.12     21.94 o
  -1   9   0       36.28       31.22     12.85 o
   0   9   0     1041.17     1020.98     31.99 o
   1   9   0      128.97      132.95     14.72 o
   2   9   0        0.69        1.54      9.61 o
   3   9   0       62.08       66.15     12.47 o
   4   9   0       73.49       79.48     19.15 o
   5   9   0      163.35      159.43     22.98 o
   6   9   0        2.91        4.79     16.28 o
   7   9   0       12.95       16.28     19.15 o
  -1  10   0       42.66       57.98     15.22 o
   0  10   0       46.70       54.70     14.85 o
   1  10   0        3.40        0.16     12.27 o
   2  10   0        7.93        6.20     11.79 o
   3  10   0       35.57       37.82     19.15 o
   4  10   0      301.47      313.60     32.56 o
   5  10   0       32.97       25.38     21.07 o
   6  10   0        2.41        2.39     19.15 o
  -6 -10   1      139.95      153.69     27.29 o
  -5 -10   1        5.31       -1.92     17.71 o
  -4 -10   1      188.53      180.02     27.29 o
  -3 -10   1        5.46        5.27     17.24 o
  -2 -10   1       19.59       11.49     12.13 o
  -1 -10   1       84.91       96.94     16.24 o
   0 -10   1        0.22        3.79     13.00 o
  -7  -9   1        1.73        3.83     18.19 o
  -6  -9   1      204.45      228.38     26.81 o
  -5  -9   1        1.82        3.83     15.32 o
  -4  -9   1       61.95       74.21     18.67 o
  -3  -9   1       15.31       16.12     10.29 o
  -2  -9   1      515.92      497.57     23.70 o
  -1  -9   1        8.91       17.59      9.95 o
   0  -9   1      201.02      203.89     17.59 o
   1  -9   1       10.39       18.92     12.75 o
   2  -9   1      337.24      370.77     24.71 o
  -8  -8   1      204.44      215.93     27.29 o
  -7  -8   1       10.26       15.32     16.28 o
  -5  -8   1       55.40       58.41     16.28 o
  -4  -8   1        2.16        2.87      7.94 o
  -3  -8   1      203.65      218.14     15.53 o
  -2  -8   1      210.60      220.11     15.90 o
  -1  -8   1     3125.48     3201.23     47.90 o
   0  -8   1       55.08       52.18     10.63 o
   1  -8   1       26.32       27.19     10.43 o
   2  -8   1      627.29      617.12     26.40 o
   3  -8   1       40.07       38.30     18.67 o
   4  -8   1      203.92      225.03     30.16 o
  -9  -7   1       15.86       23.94     19.63 o
  -8  -7   1      394.05      386.38     32.56 o
  -7  -7   1      245.45      241.78     25.85 o
  -6  -7   1       15.23       14.84     12.45 o
  -5  -7   1      723.29      731.32     21.83 o
  -4  -7   1      154.45      124.11     30.90 o
  -3  -7   1      188.53      205.55     13.63 o
  -2  -7   1      363.20      366.06     16.58 o
  -1  -7   1      196.32      192.25     13.49 o
   0  -7   1     1653.98     1701.41     33.51 o
   1  -7   1      278.79      297.64     17.43 o
   2  -7   1       74.78       86.42     12.35 o
   3  -7   1        6.60        8.62     14.36 o
   4  -7   1      309.54      272.43     28.25 o
   5  -7   1      291.65      265.72     31.12 o
  -9  -6   1      290.40      281.04     31.60 o
  -8  -6   1      123.58      117.30     21.07 o
  -7  -6   1      101.21      105.33     18.67 o
  -6  -6   1      241.09      263.93     15.53 o
  -5  -6   1     1738.84     1793.71     30.38 o
  -4  -6   1      982.28      995.87     22.01 o
  -3  -6   1     1957.95     2001.13     45.32 o
  -2  -6   1      734.34      746.38     25.83 o
  -1  -6   1       55.88       53.63      7.79 o
   0  -6   1      608.77      581.27     18.62 o
   1  -6   1      552.67      540.87     19.29 o
   2  -6   1       12.68        9.74      7.57 o
   3  -6   1      501.01      494.10     29.68 o
   4  -6   1       54.41       55.54     16.28 o
   5  -6   1      847.71      871.86     43.57 o
   6  -6   1       81.49       78.04     22.98 o
 -10  -5   1      265.79      258.54     31.60 o
  -9  -5   1      140.35      141.24     22.50 o
  -8  -5   1      118.70      124.48     20.59 o
  -7  -5   1        2.33        3.35     11.49 o
  -6  -5   1        6.56        4.68      6.54 o
  -5  -5   1      479.31      461.07     22.02 o
  -4  -5   1       77.66       59.37     10.05 o
  -3  -5   1      569.42      456.28     20.11 o
  -2  -5   1      886.23      902.34     19.11 o
  -1  -5   1       42.96       48.63      6.43 o
   0  -5   1      898.72      918.02     20.31 o
   1  -5   1      144.15      134.88     10.48 o
   2  -5   1      507.09      470.99     18.19 o
   3  -5   1      876.76      877.61     34.95 o
   4  -5   1        3.99        4.31     11.49 o
   5  -5   1      661.81      655.45     36.87 o
   6  -5   1      150.57      146.03     22.50 o
   7  -5   1      346.64      362.92     35.91 o
 -10  -4   1       70.28       60.33     21.55 o
  -9  -4   1       79.99       68.94     18.19 o
  -8  -4   1        4.19        4.31     13.41 o
  -7  -4   1      133.62      139.80     12.17 o
  -6  -4   1      328.65      320.78     19.63 o
  -5  -4   1      351.14      346.16     18.19 o
  -4  -4   1      477.17      487.88     19.15 o
  -2  -4   1      674.65      682.77     33.51 o
  -1  -4   1      375.35      363.68     11.51 o
   0  -4   1       47.67       54.70      5.92 o
   1  -4   1        6.64        2.39      4.40 o
   2  -4   1      262.43      278.61      7.39 o
   3  -4   1     1363.38     1324.79     38.78 o
   4  -4   1       34.27       37.82     12.45 o
   5  -4   1       23.74       41.18     14.36 o
   6  -4   1      592.44      569.75     34.95 o
   7  -4   1      106.76      102.94     22.02 o
   8  -4   1      105.57      108.68     25.85 o
 -10  -3   1        2.56       -1.92     15.32 o
  -9  -3   1       95.04       86.66     20.11 o
  -8  -3   1       44.23       49.27     11.16 o
  -7  -3   1      794.15      770.41     22.95 o
  -6  -3   1      168.14      165.66     15.32 o
  -5  -3   1        0.87        0.00      6.22 o
  -4  -3   1     1713.50     1806.92     33.04 o
  -2  -3   1     1184.09     1296.54     24.90 o
  -1  -3   1      502.19      426.86     67.03 o
   0  -3   1     1010.29     1049.97     22.50 o
   1  -3   1     6260.45     5666.92     70.77 o
   2  -3   1     2309.22     2375.82     92.51 o
   3  -3   1     1074.51      989.61     17.79 o
   4  -3   1        1.89        2.09      5.17 o
   5  -3   1      111.36      111.97     10.09 o
   6  -3   1       54.70       83.79     17.24 o
   7  -3   1      178.37      151.77     22.50 o
   8  -3   1      434.27      407.92     34.95 o
 -10  -2   1       32.90       26.81     20.11 o
  -9  -2   1       27.78       17.24     16.28 o
  -8  -2   1      192.53      199.97     16.06 o
  -7  -2   1       93.43      103.67     11.16 o
  -6  -2   1      760.92      822.07     29.21 o
  -5  -2   1     1038.65     1057.63     28.73 o
  -4  -2   1      546.97      536.23     18.67 o
  -3  -2   1      180.52      195.34     10.53 o
  -2  -2   1     3779.05     3881.48     37.82 o
  -1  -2   1     4403.02     3312.21     33.51 o
   0  -2   1      122.94      101.83      3.69 o
   1  -2   1     2800.30     2503.08    163.30 o
   2  -2   1      104.92      135.05      6.44 o
   3  -2   1     5909.18     6363.99    104.61 o
   4  -2   1       20.59       12.66      5.24 o
   5  -2   1       91.46       94.22      9.14 o
   6  -2   1       37.39       20.22     11.97 o
   7  -2   1      220.36      132.91     73.97 o
   8  -2   1       62.66       47.88     16.76 o
   9  -2   1      328.42      300.20     33.51 o
 -10  -1   1      379.69      361.96     36.39 o
  -9  -1   1      449.02      429.70     23.51 o
  -8  -1   1      190.48      185.43     15.19 o
  -7  -1   1        6.76        5.20      7.09 o
  -6  -1   1     2724.41     2908.59     53.14 o
  -5  -1   1     2300.41     2520.30     44.53 o
  -4  -1   1      210.61      175.71     11.97 o
  -3  -1   1       69.86      166.62     10.53 o
  -2  -1   1        2.27       10.05      3.35 o
  -1  -1   1    10036.07     9978.28    105.81 o
   0  -1   1       13.64       12.79      1.73 o
   1  -1   1       72.57       79.62      3.68 o
   2  -1   1       36.33       29.21      4.31 o
   3  -1   1       26.89       27.13     15.32 o
   4  -1   1     3103.78     3318.10     34.33 o
   5  -1   1        7.70       12.93      5.76 o
   6  -1   1      592.17      627.01     20.14 o
   7  -1   1     1125.35     1169.05     29.12 o
   8  -1   1       40.21       48.99     11.85 o
   9  -1   1      129.07      132.70     16.93 o
  -9   0   1      139.76      125.53     16.25 o
  -8   0   1     1485.84     1472.61     35.20 o
  -7   0   1      224.69      225.50     15.04 o
  -6   0   1     1573.61     1624.57     30.29 o
  -5   0   1      106.10       93.36     11.97 o
  -4   0   1      547.12      550.12     20.59 o
  -3   0   1      511.17      480.70     16.76 o
  -2   0   1      439.00      451.49     12.93 o
  -1   0   1     3565.01     3721.57     30.16 o
   1   0   1        9.75        6.54      1.35 o
   2   0   1     1894.14     1988.82     17.90 o
   3   0   1        4.80        6.02      3.20 o
   4   0   1     1216.68     1213.00     20.09 o
   5   0   1     1554.95     1625.67     38.06 o
   6   0   1      162.14      169.92     11.99 o
   7   0   1     2365.08     2317.63     38.40 o
   8   0   1      235.97      241.79     17.60 o
   9   0   1      307.60      333.52     22.34 o
  -9   1   1      108.24      106.20     16.25 o
  -8   1   1      628.23      648.08     25.55 o
  -7   1   1      170.74      171.47     14.56 o
  -6   1   1       13.91       16.51      7.43 o
  -5   1   1      350.07      351.90     20.11 o
  -4   1   1      198.89      209.23     15.32 o
  -3   1   1     4126.94     4143.85     50.27 o
  -2   1   1      845.26      798.13     19.15 o
  -1   1   1     5985.64     5631.15    360.04 o
   0   1   1    10514.77     9253.49    312.40 o
   1   1   1      211.36      306.42      8.14 o
   2   1   1     3270.87     3576.76     22.55 o
   3   1   1     1543.53     1537.28     17.95 o
   4   1   1      505.65      485.84     12.53 o
   5   1   1     3093.37     3122.40     34.76 o
   6   1   1       82.15       81.11      8.78 o
   7   1   1     1134.81     1101.20     26.64 o
   8   1   1        8.04        6.46      8.80 o
   9   1   1       51.30       41.18     16.28 o
  10   1   1      100.70      118.26     25.38 o
  -9   2   1       46.65       47.88     20.11 o
  -8   2   1      478.98      491.71     34.95 o
  -7   2   1      539.48      557.00     23.94 o
  -6   2   1      925.35      641.35    457.48 o
  -5   2   1     1603.86     1536.68     28.25 o
  -4   2   1       53.10       60.33     10.05 o
  -3   2   1     3549.11     3894.88     53.62 o
  -2   2   1     3008.95     2792.53    223.35 o
  -1   2   1       74.26       67.44      5.24 o
   0   2   1     5785.56     5643.68    165.82 o
   1   2   1        3.37        1.17      1.50 o
   2   2   1       49.67       48.64      3.68 o
   3   2   1     1591.85     1536.37     37.82 o
   4   2   1      104.01      107.03      7.13 o
   5   2   1     2300.96     2362.55     51.47 o
   6   2   1      509.33      538.34     17.02 o
   7   2   1       68.76       61.94      9.27 o
   8   2   1      215.60      202.05     23.46 o
   9   2   1       84.93       81.39     19.63 o
  10   2   1      508.06      495.54     39.26 o
  -8   3   1       59.36       61.76     19.63 o
  -7   3   1       70.43       79.48     17.71 o
  -6   3   1        8.97       11.01     12.45 o
  -5   3   1     1016.63     1028.88     35.43 o
  -4   3   1     1207.64     1259.89     24.66 o
  -3   3   1        2.85        0.44      4.02 o
  -2   3   1     6706.62     6677.68    502.48 o
  -1   3   1       85.14      103.72      7.45 o
   0   3   1       41.68       37.83      2.40 o
   1   3   1     1620.99     1755.13     14.23 o
   2   3   1       44.58       65.26      4.70 o
   3   3   1     5240.07     5477.13     34.26 o
   4   3   1      120.60      125.93      7.59 o
   5   3   1      660.68      663.18     15.87 o
   6   3   1      272.53      284.08     13.34 o
   7   3   1      329.20      344.14     15.95 o
   8   3   1      412.05      369.14     28.25 o
   9   3   1       43.34       41.18     15.80 o
  10   3   1       62.42       73.73     20.11 o
  -8   4   1       10.64        0.48     19.15 o
  -7   4   1      185.72      178.59     25.38 o
  -6   4   1      175.86      159.43     22.50 o
  -5   4   1      383.18      334.19     25.38 o
  -4   4   1      121.93      133.58     16.28 o
  -3   4   1       45.48       53.62     11.49 o
  -2   4   1      535.93      499.19     29.19 o
  -1   4   1     4853.32     5066.84    216.17 o
   0   4   1     1425.37     1486.75     28.01 o
   1   4   1       51.88       35.58     13.96 o
   2   4   1       54.58       53.60      4.03 o
   3   4   1     4510.35     4590.57     85.46 o
   4   4   1      409.55      426.22     12.19 o
   5   4   1        1.84        1.76      4.49 o
   6   4   1       70.37       73.61      8.25 o
   7   4   1      137.73      139.80     17.71 o
   8   4   1      159.44      150.34     20.11 o
   9   4   1       18.81       21.55     16.76 o
  10   4   1      134.90      108.68     22.50 o
  -7   5   1       75.10       70.38     21.07 o
  -6   5   1      395.71      372.97     31.12 o
  -5   5   1      227.48      168.05     22.50 o
  -4   5   1      472.04      550.60     31.60 o
  -3   5   1       63.98       60.78     11.01 o
  -2   5   1        1.87        2.83      5.86 o
  -1   5   1      469.61      414.71     20.11 o
   0   5   1      382.98      389.73     13.87 o
   1   5   1     3087.32     3050.87     59.60 o
   2   5   1      446.50      453.93     10.29 o
   3   5   1     1275.37     1300.96     23.70 o
   4   5   1      881.13      954.96     18.51 o
   5   5   1       38.70       60.30      7.24 o
   6   5   1      185.13      211.62     20.59 o
   7   5   1       17.88       22.50     13.41 o
   8   5   1       20.19       28.25     13.88 o
   9   5   1      453.31      415.58     33.04 o
  10   5   1       11.02        4.31     18.67 o
  -6   6   1      201.77      189.12     28.25 o
  -5   6   1       89.48       75.65     19.63 o
  -4   6   1      916.11      900.59     40.70 o
  -3   6   1        2.08        3.75      8.44 o
  -2   6   1       13.20        9.67      6.93 o
  -1   6   1      352.89      321.46     15.72 o
   0   6   1      165.04      184.04     12.33 o
   1   6   1      340.39      306.54     13.68 o
   2   6   1       64.05       65.58      5.54 o
   3   6   1      175.18      171.36      8.75 o
   4   6   1      362.81      368.72     13.68 o
   5   6   1      181.92      198.69     18.67 o
   6   6   1       39.77       41.65     13.41 o
   7   6   1      100.63       91.93     16.28 o
   8   6   1      132.36      133.10     21.55 o
   9   6   1      240.62      247.05     30.16 o
  -5   7   1      425.93      424.20     36.39 o
  -4   7   1      107.80      128.31     22.50 o
  -3   7   1      288.15      266.58     18.11 o
  -2   7   1       17.32       15.32      8.46 o
  -1   7   1      334.21      313.91     17.75 o
   0   7   1      419.11      429.66     24.66 o
   1   7   1      323.31      317.18     15.56 o
   2   7   1     1073.94      716.72    547.01 o
   3   7   1       13.40       13.69      6.88 o
   4   7   1      163.28      171.49     10.14 o
   5   7   1       64.64       70.86     13.41 o
   6   7   1        9.83        8.62     12.93 o
   7   7   1      194.43      234.60     25.38 o
   8   7   1       33.47       30.64     17.24 o
   9   7   1       84.20      111.08     23.94 o
  -4   8   1       19.55       22.50     17.71 o
  -3   8   1      298.89      303.92     33.99 o
  -2   8   1       10.64       11.67     10.97 o
  -1   8   1      339.17      308.40     19.46 o
   0   8   1      100.56      108.87     12.67 o
   1   8   1      350.51      343.69     17.93 o
   2   8   1      336.87      342.78     18.05 o
   3   8   1       13.14       17.10      8.59 o
   4   8   1       68.55       61.28     15.80 o
   5   8   1      659.90      660.24     35.91 o
   7   8   1      845.01      847.44     40.70 o
   8   8   1       83.57       77.08     21.07 o
  -3   9   1      102.77       74.77     16.06 o
  -2   9   1      205.57      207.46     18.95 o
  -1   9   1        4.48        3.45     11.16 o
   0   9   1      156.28      171.42     16.42 o
   1   9   1      118.56      125.13     14.21 o
   2   9   1      560.16      580.90     23.51 o
   3   9   1        6.82       13.41     14.84 o
   4   9   1       57.47       65.11     18.19 o
   5   9   1      185.15      190.55     24.42 o
   6   9   1       39.08       40.70     18.67 o
   7   9   1      478.16      430.42     36.87 o
  -1  10   1       33.38       33.64     15.22 o
   0  10   1      440.94      455.08     26.20 o
   1  10   1        7.75        4.29     11.99 o
   2  10   1      145.82      135.50     24.42 o
   3  10   1      967.21     1017.41     48.36 o
   4  10   1      132.31      146.51     24.90 o
   5  10   1      175.24      200.13     28.25 o
   6  10   1        0.93        1.44     19.15 o
  -4 -10   2        4.87        7.66     18.19 o
  -3 -10   2       71.56       51.15     13.77 o
  -2 -10   2      145.90      158.11     17.90 o
  -1 -10   2       11.24       12.49     13.19 o
   0 -10   2       11.91       21.81     13.92 o
  -7  -9   2       38.84       33.99     20.11 o
  -6  -9   2      120.43      142.20     23.94 o
  -5  -9   2       59.06       67.03     19.15 o
  -4  -9   2      483.67      477.99     23.19 o
  -3  -9   2      129.86      140.07     14.72 o
  -2  -9   2        7.58       16.03     10.63 o
  -1  -9   2      150.48      159.71     15.87 o
   0  -9   2       13.74        6.30     11.34 o
   1  -9   2      169.00      174.40     17.59 o
   2  -9   2        0.23       -1.47     11.93 o
  -8  -8   2      102.02       98.63     22.98 o
  -7  -8   2       23.32       29.68     17.24 o
  -5  -8   2        0.15        0.06      8.59 o
  -4  -8   2       19.05       18.61      9.64 o
  -3  -8   2       61.54       61.16     10.83 o
  -2  -8   2      628.33      620.75     22.50 o
  -1  -8   2      595.76      626.20     23.51 o
   0  -8   2        0.03        1.40      9.41 o
   1  -8   2        5.46       -1.22      9.46 o
   2  -8   2        3.19        4.10     10.34 o
   3  -8   2       51.27       75.65     20.11 o
   4  -8   2      252.59      239.87     31.12 o
  -9  -7   2      147.84      153.21     27.29 o
  -8  -7   2      249.55      261.41     29.68 o
  -7  -7   2        0.23       -5.27     13.88 o
  -6  -7   2      246.55      248.49     24.42 o
  -5  -7   2        7.47        3.78      7.48 o
  -4  -7   2       33.35       34.02      8.63 o
  -3  -7   2      415.25      418.58     17.43 o
  -2  -7   2       29.92       31.08      8.29 o
  -1  -7   2      728.94      762.10     31.60 o
   0  -7   2       66.91       69.92     10.50 o
   1  -7   2       63.88       65.26     10.82 o
   2  -7   2     1062.51     1003.08     35.67 o
   3  -7   2       96.14      103.42     19.15 o
   4  -7   2      421.62      447.18     33.99 o
   5  -7   2      241.04      273.86     33.99 o
  -9  -6   2      111.58      107.73     23.46 o
  -8  -6   2      197.15      202.05     24.90 o
  -7  -6   2      120.08      112.03     19.15 o
  -6  -6   2      273.72      264.77     21.55 o
  -4  -6   2      254.89      254.71     19.15 o
  -3  -6   2     1319.24     1283.09     33.51 o
  -2  -6   2      803.23      816.54     20.82 o
  -1  -6   2     1870.48     1894.65     50.27 o
   0  -6   2     1080.21     1040.86     24.31 o
   1  -6   2      662.60      647.70     40.70 o
   2  -6   2      715.44      705.37     34.95 o
   3  -6   2       42.43       57.45     14.36 o
   4  -6   2      835.90      838.35     41.18 o
   5  -6   2      506.26      483.57     36.39 o
   6  -6   2      125.10      134.54     25.85 o
 -10  -5   2      232.20      214.49     30.64 o
  -9  -5   2      142.46      101.02     22.02 o
  -8  -5   2       27.27       25.85     15.32 o
  -7  -5   2      379.26      378.72     26.33 o
  -6  -5   2       99.51      115.87     14.84 o
  -5  -5   2     2195.37     2295.76     46.44 o
  -4  -5   2       20.23       26.81      8.62 o
  -3  -5   2     4762.75     4927.14     63.20 o
  -2  -5   2      536.02      522.38     15.56 o
  -1  -5   2      197.62      174.92     10.16 o
   0  -5   2      601.69      603.17     17.03 o
   1  -5   2        5.19        2.78      5.39 o
   2  -5   2     2051.87     2001.97     92.88 o
   3  -5   2      115.84      110.12     15.80 o
   4  -5   2      502.81      521.87     31.12 o
   5  -5   2      225.34      244.66     24.90 o
   6  -5   2       63.94       63.68     18.67 o
   7  -5   2        3.73        3.35     19.15 o
 -10  -4   2      103.48      105.33     22.50 o
  -9  -4   2      190.77      209.23     26.33 o
  -8  -4   2      230.30      225.73     17.18 o
  -7  -4   2       15.89       16.76     11.49 o
  -6  -4   2      356.12      366.75     21.55 o
  -5  -4   2     2037.09     2132.49     43.09 o
  -4  -4   2      234.22      244.66     15.80 o
  -3  -4   2     1116.00     1070.55     27.77 o
  -2  -4   2     3089.67     3148.27     80.91 o
  -1  -4   2      521.28      534.66     71.82 o
   0  -4   2      675.53      605.41     14.85 o
   1  -4   2      772.76      753.38     16.42 o
   2  -4   2     3317.22     3280.06    121.22 o
   3  -4   2      166.90      162.79     16.76 o
   4  -4   2       37.42       41.18     12.93 o
   5  -4   2      479.08      499.37     29.68 o
   6  -4   2       46.57       34.95     14.84 o
   7  -4   2      203.37      206.83     25.38 o
   8  -4   2       56.39       73.25     24.42 o
 -10  -3   2       15.40       13.41     18.67 o
  -9  -3   2      205.25      198.69     24.42 o
  -8  -3   2      156.17      155.38     14.72 o
  -7  -3   2      857.73      909.68     33.99 o
  -6  -3   2       36.09       36.87     10.53 o
  -5  -3   2      504.02      456.28     21.07 o
  -4  -3   2      241.14      247.53     14.84 o
  -3  -3   2      606.73      577.41     19.63 o
  -2  -3   2      454.78      377.76     15.32 o
  -1  -3   2        2.17        8.86      3.05 o
   0  -3   2       78.85       58.60      3.79 o
   1  -3   2      930.64      847.50     18.63 o
   2  -3   2      436.08      402.25     10.63 o
   3  -3   2     1448.20     1422.85     21.58 o
   4  -3   2       76.02       89.99      8.39 o
   5  -3   2       56.59       70.70      9.46 o
   6  -3   2       39.55       53.14     15.32 o
   7  -3   2      307.17      297.80     27.29 o
   8  -3   2      620.56      582.68     39.26 o
 -10  -2   2      209.89      214.02     29.21 o
  -9  -2   2      316.06      306.10     20.98 o
  -8  -2   2       85.19       95.15     12.35 o
  -7  -2   2     1191.05     1208.92     39.26 o
  -6  -2   2      902.91      956.60     32.08 o
  -5  -2   2     2660.10     2802.31     47.88 o
  -4  -2   2      577.09      648.27     21.55 o
  -3  -2   2      107.52      107.73      9.58 o
  -2  -2   2     1402.02     1319.52     24.90 o
  -1  -2   2        2.18        8.14      3.35 o
   0  -2   2       24.61       31.99      2.86 o
   1  -2   2       67.54       75.91      4.94 o
   2  -2   2      713.01      788.33     13.68 o
   3  -2   2     1039.40     1038.50     18.05 o
   4  -2   2      334.46      337.48     12.95 o
   5  -2   2      130.78      132.76     10.83 o
   6  -2   2      293.90      304.03     23.46 o
   7  -2   2      102.31       61.04     43.33 o
   8  -2   2      616.37      618.11     37.34 o
   9  -2   2       33.62       35.91     21.55 o
 -10  -1   2        9.36        4.28     13.83 o
  -9  -1   2      978.91      968.54     32.16 o
  -8  -1   2       67.75       69.41     11.68 o
  -7  -1   2      352.32      352.38     24.90 o
  -6  -1   2     1199.90     1266.38     37.34 o
  -5  -1   2       29.94       63.68     10.05 o
  -4  -1   2       95.04       63.20      9.10 o
  -3  -1   2      872.34      827.33     21.55 o
  -2  -1   2      695.40      756.00     17.71 o
  -1  -1   2     2726.49     2559.08     27.77 o
   0  -1   2       60.99       73.99     25.33 o
   1  -1   2      979.26      807.70     14.36 o
   2  -1   2      887.07      942.72     20.59 o
   3  -1   2       98.01       88.66      9.58 o
   4  -1   2        3.26        9.54      4.36 o
   5  -1   2      231.00      245.85     12.53 o
   6  -1   2      951.58      945.63     29.68 o
   7  -1   2      284.02      290.54     17.09 o
   8  -1   2        2.81        4.07      9.82 o
   9  -1   2      118.11      114.96     16.42 o
  -9   0   2      540.22      532.87     26.57 o
  -8   0   2      315.10      306.33     19.26 o
  -7   0   2        1.89        4.79     11.49 o
  -6   0   2      373.66      399.78     22.98 o
  -5   0   2       84.49       91.45     11.49 o
  -4   0   2     3010.88     3181.50     48.36 o
  -3   0   2     1219.92     1211.79     26.81 o
  -2   0   2      727.44      677.48     17.24 o
  -1   0   2      712.57      680.52     60.33 o
   0   0   2     2645.90     2518.71    105.09 o
   1   0   2     1784.81     1762.61     17.24 o
   2   0   2     1189.19     1217.41     27.29 o
   3   0   2      192.10      203.85      8.10 o
   4   0   2     2983.24     3050.21     37.34 o
   5   0   2       29.20       24.67      6.09 o
   6   0   2     1140.11     1114.87     24.69 o
   7   0   2      506.70      504.98     20.09 o
   8   0   2       94.40       98.04     12.86 o
   9   0   2      954.54      916.87     45.01 o
  -9   1   2      164.57      162.47     18.27 o
  -8   1   2      767.27      778.69     28.49 o
  -7   1   2      615.36      614.24     22.85 o
  -6   1   2      132.33      129.75     16.76 o
  -5   1   2      336.41      292.54     20.11 o
  -4   1   2       20.08       20.11      7.18 o
  -3   1   2     2026.94     2097.54     36.87 o
  -2   1   2     1052.30     1128.97     23.94 o
  -1   1   2    13180.71    12242.61    647.26 o
   0   1   2    10847.19    10146.81    108.20 o
   1   1   2     1347.98     1260.15     18.67 o
   2   1   2     4138.20     4509.10     56.98 o
   3   1   2        1.21        5.84      2.65 o
   4   1   2     1534.51     1571.13     21.28 o
   5   1   2     1554.53     1659.97     25.28 o
   6   1   2     2313.62     2365.66     33.74 o
   7   1   2      464.13      462.51     18.24 o
   8   1   2        3.76        4.31     12.93 o
   9   1   2      162.75      176.19     24.42 o
  10   1   2        4.79        0.00     18.19 o
  -9   2   2        9.06        6.22     19.63 o
  -8   2   2      378.83      390.08     31.36 o
  -7   2   2        0.77        1.26      8.78 o
  -6   2   2       48.94       47.65      9.41 o
  -5   2   2       41.13       41.18     11.97 o
  -4   2   2       11.44       11.97      7.18 o
  -3   2   2     5881.80     6199.74     68.47 o
  -2   2   2     2093.17     2101.33    183.13 o
  -1   2   2     3200.82     3212.78    118.91 o
   0   2   2      496.23      405.86    132.41 o
   1   2   2      654.09      720.51     23.22 o
   2   2   2   111919.45    68500.41   3336.39 o
   3   2   2       59.92       64.41      4.34 o
   4   2   2     1458.81     1545.78     20.35 o
   5   2   2      537.15      535.45     14.49 o
   6   2   2      386.42      411.38     14.84 o
   7   2   2      869.40      849.19     22.88 o
   8   2   2       16.65       18.67     13.41 o
   9   2   2       51.00       56.02     17.24 o
  10   2   2       93.66      108.20     22.98 o
  -8   3   2      208.13      179.54     26.81 o
  -7   3   2      489.37      439.04     33.04 o
  -6   3   2      203.02      197.26     22.02 o
  -5   3   2      194.40      207.86     13.77 o
  -4   3   2        0.84        2.87      7.66 o
  -3   3   2     1659.01     1572.32     38.30 o
  -2   3   2     5087.12     5236.57    445.51 o
  -1   3   2     1571.67     1663.72     99.83 o
   0   3   2       24.21       29.95      2.84 o
   1   3   2      291.34      329.14      6.67 o
   2   3   2     1585.69     1639.67     32.32 o
   3   3   2     3071.73     3295.03     31.36 o
   4   3   2     2912.30     3163.29     38.54 o
   5   3   2     1849.42     1901.53     45.48 o
   6   3   2        0.99       -0.34      5.39 o
   7   3   2      116.04       80.44     14.36 o
   8   3   2       39.74       39.26     14.84 o
   9   3   2       43.64       52.19     18.19 o
  10   3   2      151.24      136.93     23.94 o
  -8   4   2       15.36        9.58     20.11 o
  -7   4   2      231.59      243.22     28.25 o
  -6   4   2       20.41       15.80     13.41 o
  -5   4   2     4449.57     4453.14     80.44 o
  -4   4   2      408.93      417.98     24.90 o
  -3   4   2      538.08      505.18     40.22 o
  -2   4   2      452.18      387.51     28.01 o
  -1   4   2      114.84      129.85      8.63 o
   0   4   2     2392.69     2214.14     25.89 o
   1   4   2       12.77       18.89      2.94 o
   2   4   2        2.52        4.33      2.56 o
   3   4   2     1721.73     1742.05     19.74 o
   4   4   2      463.74      488.31     13.41 o
   5   4   2      206.49      206.30      9.89 o
   6   4   2       22.71       16.76     10.05 o
   7   4   2       72.21       63.68     14.84 o
   8   4   2      515.14      530.97     33.51 o
   9   4   2        1.42        0.00     14.84 o
  10   4   2      270.08      281.04     33.04 o
  -7   5   2       29.25       42.61     21.55 o
  -6   5   2        0.88       -0.48     15.32 o
  -5   5   2     1403.83     1380.80     49.31 o
  -4   5   2        2.41        7.18     10.05 o
  -3   5   2      244.20      242.12     15.40 o
  -2   5   2      312.13      280.57     22.74 o
  -1   5   2       90.74       89.72      8.44 o
   0   5   2        7.48       17.30      5.39 o
   1   5   2      123.63      117.73     20.78 o
   2   5   2        8.85        5.09      3.18 o
   3   5   2      998.16      962.99     16.89 o
   4   5   2        0.31        0.36      4.14 o
   5   5   2       12.88        9.58      8.62 o
   6   5   2       42.21       35.91     12.45 o
   7   5   2       91.82       90.49     16.76 o
   8   5   2      349.63      341.37     27.77 o
   9   5   2        0.31       -4.31     15.32 o
  10   5   2      129.87      135.02     24.90 o
  -6   6   2       56.84       62.24     22.02 o
  -5   6   2        6.34        1.44     13.88 o
  -4   6   2      318.96      310.73     27.77 o
  -3   6   2        3.54        2.85      7.61 o
  -2   6   2      199.45      187.89     14.05 o
  -1   6   2       45.61       48.61      8.63 o
   0   6   2      155.00      152.94     11.34 o
   1   6   2      987.73      813.18    208.75 o
   2   6   2        1.21        2.67      3.92 o
   3   6   2        2.60        2.90      3.85 o
   4   6   2        4.95        0.96      7.18 o
   5   6   2       20.91       20.11     10.53 o
   6   6   2      494.92      492.19     28.25 o
   7   6   2        0.86        0.48     11.97 o
   8   6   2      107.96      118.26     19.63 o
   9   6   2      389.38      349.99     33.51 o
  -5   7   2       14.24        1.92     15.80 o
  -4   7   2      338.74      326.05     31.12 o
  -3   7   2      235.13      228.74     36.63 o
  -2   7   2       38.56       31.05      9.46 o
  -1   7   2      201.63      224.95     15.87 o
   0   7   2       41.79       44.12      8.25 o
   1   7   2     1487.88     1509.39     29.99 o
   2   7   2       77.71       73.33      9.27 o
   3   7   2       13.01       13.24      6.67 o
   4   7   2       26.36       23.29      7.76 o
   5   7   2        0.58        0.00      9.58 o
   6   7   2      363.16      380.15     26.33 o
   7   7   2       22.61       21.55     14.84 o
   8   7   2      204.93      204.44     25.38 o
   9   7   2       37.85       43.57     20.11 o
  -4   8   2       16.08       25.85     19.63 o
  -3   8   2      267.04      271.01     20.65 o
  -2   8   2       86.44       83.36     13.83 o
  -1   8   2     1030.69     1058.66     30.76 o
   0   8   2        1.56        3.49      8.59 o
   1   8   2      162.78      174.63     14.55 o
   2   8   2      597.71      615.55     22.98 o
   3   8   2       65.80       69.90     16.28 o
   4   8   2      217.80      225.51     22.50 o
   5   8   2       77.08       75.65     16.28 o
   6   8   2      568.49      593.69     32.08 o
   7   8   2       79.07       80.44     20.11 o
   8   8   2        0.24       -5.27     16.76 o
  -3   9   2       42.99       43.08     15.56 o
  -2   9   2       91.50       79.70     15.72 o
  -1   9   2      167.25      191.15     17.93 o
   0   9   2       73.26       71.73     13.15 o
   1   9   2        0.83        1.27      9.46 o
   2   9   2      557.25      536.23     34.95 o
   3   9   2       30.38       30.16     16.28 o
   4   9   2      285.90      287.75     28.73 o
   5   9   2       23.08       43.09     17.71 o
   6   9   2       16.62       15.32     17.24 o
   7   9   2      596.87      512.77     37.34 o
  -1  10   2      135.43      130.80     18.45 o
   0  10   2      246.47      248.09     21.16 o
   1  10   2        2.51        1.44     17.24 o
   2  10   2        9.15        9.10     17.71 o
   3  10   2      100.96      106.29     22.98 o
   4  10   2      478.19      494.58     37.82 o
   5  10   2      386.51      380.15     35.43 o
   6  10   2       45.91       36.39     21.07 o
  -4 -10   3        0.38        5.75     18.19 o
  -3 -10   3       12.55       16.28     17.71 o
  -2 -10   3       66.11       79.48     22.02 o
  -1 -10   3        2.91        1.44     18.19 o
  -4  -9   3        9.58       12.93     15.32 o
  -3  -9   3       28.11       19.15     15.32 o
  -2  -9   3      221.74      237.52     18.96 o
  -1  -9   3      201.48      215.18     18.61 o
   0  -9   3        5.20       13.33     12.47 o
   1  -9   3      197.65      185.52     18.77 o
   2  -9   3       86.40       89.05     23.46 o
  -8  -8   3       16.76       12.45     18.67 o
  -7  -8   3      160.10      164.70     23.94 o
  -6  -8   3       26.34       25.38     16.28 o
  -5  -8   3       19.40       23.19     10.66 o
  -4  -8   3      149.74      150.36     14.21 o
  -3  -8   3       37.38       27.87      9.80 o
  -2  -8   3      715.49      742.44     25.05 o
  -1  -8   3      185.53      194.82     16.35 o
   0  -8   3      101.97       96.58     13.00 o
   1  -8   3       81.15       86.35     13.49 o
   2  -8   3       47.18       45.91     12.81 o
   3  -8   3      122.27      131.66     24.42 o
   4  -8   3        9.22        8.14     19.63 o
  -9  -7   3       86.55       86.66     24.42 o
  -8  -7   3      150.96      157.52     24.90 o
  -6  -7   3      367.41      394.52     27.29 o
  -5  -7   3        2.64        1.44     11.01 o
  -4  -7   3      687.58      684.80     22.00 o
  -3  -7   3       46.66       48.07      8.44 o
  -2  -7   3      416.45      413.43     27.29 o
  -1  -7   3      312.61      312.66     16.59 o
   0  -7   3      761.95      748.74     23.87 o
   1  -7   3       58.73       46.10      9.95 o
   2  -7   3      114.41      119.42     13.68 o
   3  -7   3        1.91       -1.44     12.45 o
   4  -7   3      535.50      576.93     38.30 o
   5  -7   3      111.39      147.94     25.85 o
  -9  -6   3      696.66      676.04     43.09 o
  -8  -6   3      354.67      391.16     33.04 o
  -7  -6   3       36.67       25.85     13.88 o
  -6  -6   3      177.13      202.52     21.55 o
  -5  -6   3        0.35        0.00      9.58 o
  -4  -6   3      633.64      617.63     28.25 o
  -3  -6   3      575.11      566.11     18.24 o
  -2  -6   3      143.90      130.96     10.50 o
  -1  -6   3      491.14      466.01     17.07 o
   0  -6   3      104.39      105.81     10.16 o
   1  -6   3     3792.15     3768.99    112.75 o
   2  -6   3      148.74      143.63     12.85 o
   3  -6   3       15.27       12.45     11.97 o
   4  -6   3     1433.83     1452.14     52.19 o
   5  -6   3      107.73      107.25     22.50 o
   6  -6   3      188.21      180.98     28.73 o
  -9  -5   3       21.67       22.50     16.76 o
  -7  -5   3       29.00       39.26     13.88 o
  -6  -5   3      693.42      710.51     30.64 o
  -5  -5   3      968.87     1029.20     30.88 o
  -4  -5   3       33.08       22.02      9.58 o
  -3  -5   3     3110.70     3171.66     36.45 o
  -2  -5   3      835.28      856.72     53.38 o
  -1  -5   3        7.65       10.50      5.04 o
   0  -5   3      112.81      107.44      9.27 o
   1  -5   3      188.10      172.12     11.85 o
   2  -5   3     3301.72     3191.37    228.38 o
   3  -5   3      317.62      319.35     24.90 o
   4  -5   3      422.30      436.65     28.73 o
   5  -5   3       75.25       94.80     19.63 o
   6  -5   3      236.41      225.98     27.29 o
   7  -5   3       78.27       72.30     23.94 o
 -10  -4   3      181.91      161.83     25.85 o
  -9  -4   3        5.58        2.39     15.80 o
  -8  -4   3      211.10      220.72     24.42 o
  -7  -4   3      403.04      450.53     27.29 o
  -6  -4   3      648.14      613.32     27.77 o
  -5  -4   3     1185.89     1170.62     34.47 o
  -4  -4   3      896.16      909.21     29.21 o
  -3  -4   3     5177.96     5412.14     65.11 o
  -2  -4   3     2106.82     2197.18     30.40 o
  -1  -4   3     1187.40     1236.63     20.10 o
   0  -4   3      361.26      336.05      9.94 o
   1  -4   3       47.01       38.90      4.12 o
   2  -4   3     2733.24     2638.15     56.74 o
   3  -4   3     1383.82     1430.12     41.18 o
   4  -4   3       31.99       43.09     13.41 o
   5  -4   3      385.32      389.25     27.29 o
   6  -4   3      103.79      101.50     20.11 o
   7  -4   3      442.22      445.27     33.99 o
 -10  -3   3      131.02      113.47     23.46 o
  -9  -3   3       19.08       22.56     12.01 o
  -8  -3   3      230.07      216.41     24.42 o
  -7  -3   3      463.69      469.68     27.29 o
  -6  -3   3      577.99      570.23     26.81 o
  -5  -3   3       70.29       59.37     11.01 o
  -4  -3   3       51.92       56.97      9.58 o
  -3  -3   3      390.83      328.92     16.28 o
  -2  -3   3        5.12        3.35      4.31 o
  -1  -3   3      233.85      226.52     14.84 o
   0  -3   3     1000.50      909.47     19.87 o
   1  -3   3        7.36       11.92      2.96 o
   2  -3   3     3198.78     3214.68    101.98 o
   3  -3   3      730.57      710.01     16.68 o
   4  -3   3      354.15      361.83     14.37 o
   5  -3   3      234.06      262.50     14.11 o
   6  -3   3       62.35       62.72     16.28 o
   7  -3   3      457.62      461.54     33.04 o
   8  -3   3      260.97      253.28     31.12 o
 -10  -2   3      212.32      235.08     30.64 o
  -9  -2   3      100.32      117.54     15.74 o
  -8  -2   3      119.42      114.91     18.19 o
  -7  -2   3      520.18      540.54     29.21 o
  -6  -2   3        2.21        1.92      8.62 o
  -5  -2   3      369.36      358.13     20.11 o
  -4  -2   3      416.86      387.81     18.19 o
  -3  -2   3        3.23        5.27      4.79 o
  -2  -2   3        4.18       11.97      4.31 o
  -1  -2   3      836.21      781.27     13.45 o
   0  -2   3     2494.94     2210.67    154.23 o
   1  -2   3     3605.43     3469.62     31.12 o
   2  -2   3       15.35       15.11      3.68 o
   3  -2   3      109.43      184.75      9.20 o
   4  -2   3       14.16       20.11      5.76 o
   5  -2   3      347.84      346.92     14.99 o
   6  -2   3       33.63       19.01     17.71 o
   7  -2   3       61.18       54.06     36.63 o
   8  -2   3      970.96      934.58     44.05 o
   9  -2   3       47.32       42.61     21.55 o
 -10  -1   3       53.16       64.62     16.74 o
  -9  -1   3       57.19       35.95     13.00 o
  -8  -1   3        0.61        1.44     13.88 o
  -7  -1   3      533.12      549.16     30.64 o
  -6  -1   3       21.21       32.56     11.49 o
  -5  -1   3     1210.09     1277.87     34.95 o
  -4  -1   3        3.10        4.31      6.22 o
  -3  -1   3       61.26       45.01      7.18 o
  -2  -1   3     2003.26     2030.51     31.60 o
  -1  -1   3     1470.38     1464.64     16.92 o
   0  -1   3     7551.43     7351.54    199.41 o
   1  -1   3     3029.06     2780.36    214.25 o
   2  -1   3     1425.43     1311.23     17.59 o
   3  -1   3     1209.63     1132.81     18.62 o
   4  -1   3      951.63     1005.88     19.80 o
   5  -1   3      197.25      171.16     11.17 o
   6  -1   3       59.21       61.89      9.31 o
   7  -1   3      200.93      196.34     15.22 o
   8  -1   3      196.56      220.63     18.43 o
   9  -1   3      150.00      129.75     24.42 o
  -9   0   3      387.11      386.51     23.82 o
  -8   0   3       58.42       54.58     17.71 o
  -7   0   3        2.47        1.44     11.97 o
  -6   0   3      494.66      472.08     26.81 o
  -5   0   3       19.17       10.05      7.66 o
  -4   0   3        7.28        7.18      6.70 o
  -3   0   3     2736.98     2828.64     42.13 o
  -2   0   3     2882.85     2900.93     37.82 o
  -1   0   3      611.64      643.66     44.77 o
   0   0   3     1096.73     1032.69     23.37 o
   1   0   3     3690.54     3478.38    141.96 o
   2   0   3       33.65       32.69      3.45 o
   3   0   3      443.34      433.03     11.11 o
   4   0   3        2.26        3.81      4.22 o
   5   0   3     2686.95     2789.26     34.21 o
   6   0   3      245.02      228.86     13.15 o
   7   0   3      161.23      153.16     13.20 o
   8   0   3       39.47       31.32     10.48 o
   9   0   3      179.06      158.96     22.98 o
  -9   1   3      587.21      581.33     28.59 o
  -8   1   3      941.18      919.66     30.30 o
  -7   1   3      735.93      766.53     37.34 o
  -6   1   3      177.29      190.08     20.11 o
  -5   1   3        0.66       -3.83      7.66 o
  -4   1   3     2839.54     3046.01     51.71 o
  -3   1   3     6951.71     7698.32     73.25 o
  -2   1   3     1803.19     1846.18     31.60 o
  -1   1   3      263.17      248.98      8.35 o
   0   1   3        0.53        3.09      1.64 o
   1   1   3     2874.70     3031.06     63.68 o
   2   1   3      419.56      451.30      7.88 o
   3   1   3       16.59       19.57      3.34 o
   4   1   3      207.47      206.50      9.09 o
   5   1   3       16.66       23.94      5.39 o
   6   1   3     3059.93     3141.72     61.04 o
   7   1   3       22.25       22.56      8.10 o
   8   1   3      110.04      104.37     18.67 o
   9   1   3      212.16      206.35     25.85 o
  10   1   3       22.59       15.80     20.11 o
  -9   2   3       90.60       68.47     22.50 o
  -8   2   3      369.67      398.88     22.84 o
  -7   2   3      276.86      256.15     25.38 o
  -6   2   3     1044.55     1048.05     39.74 o
  -5   2   3      183.37      186.72     18.19 o
  -4   2   3     4074.91     4354.99     65.11 o
  -3   2   3     1536.14     1484.22     34.95 o
  -2   2   3     1246.10     1273.69     96.00 o
  -1   2   3      261.62      238.08      6.32 o
   0   2   3      509.73      494.96      8.15 o
   1   2   3       44.03       37.54      2.99 o
   2   2   3      646.53      669.81     18.67 o
   3   2   3       24.18       28.45      2.89 o
   4   2   3     2248.79     2199.63     36.87 o
   5   2   3      169.42      157.56      9.19 o
   6   2   3     1282.99     1279.66     23.68 o
   7   2   3      473.49      422.76     26.33 o
   8   2   3       75.13       74.69     16.28 o
   9   2   3      621.68      603.74     38.30 o
  10   2   3       60.69       52.19     22.02 o
  -8   3   3      157.53      180.98     27.77 o
  -7   3   3      293.25      282.48     27.77 o
  -6   3   3      345.04      349.99     26.81 o
  -5   3   3      134.12      136.93     18.19 o
  -4   3   3      188.82      180.02     17.24 o
  -3   3   3      983.75     1006.88     31.12 o
  -2   3   3       79.97       86.45      9.10 o
  -1   3   3     1883.80     1775.53     47.35 o
   0   3   3       12.74        5.95      3.34 o
   1   3   3      964.45     1013.51     11.44 o
   2   3   3     4748.47     4702.94    167.57 o
   3   3   3      655.63      652.58     21.55 o
   4   3   3     4303.59     4501.57     83.07 o
   5   3   3      939.62      938.86     26.33 o
   6   3   3      342.29      316.95     21.55 o
   7   3   3      366.83      345.68     25.38 o
   8   3   3        0.07       -1.44     11.97 o
   9   3   3      584.95      570.23     37.34 o
  10   3   3        7.22        7.18     16.76 o
  -8   4   3       31.29       30.16     20.11 o
  -7   4   3       61.30       51.71     18.19 o
  -6   4   3      598.74      627.68     35.91 o
  -5   4   3      989.49      988.20     39.74 o
  -4   4   3     1072.13     1089.23     38.30 o
  -3   4   3     1752.18     1579.77    126.16 o
  -2   4   3        7.04        7.46      5.24 o
  -1   4   3     1611.03     1706.93     58.25 o
   0   4   3      317.68      299.68      8.70 o
   1   4   3        1.20        1.68      2.64 o
   2   4   3     7063.94     7008.75     33.66 o
   3   4   3      669.87      684.13     11.52 o
   4   4   3      504.06      515.38     10.57 o
   5   4   3      481.74      474.47     23.94 o
   6   4   3       14.86       11.49      9.10 o
   7   4   3      273.02      297.32     24.90 o
   8   4   3       91.77       91.93     17.71 o
   9   4   3       70.26       64.16     19.15 o
  10   4   3      181.89      171.88     27.29 o
  -7   5   3       11.82        6.22     17.24 o
  -6   5   3       99.61       88.57     19.63 o
  -5   5   3      398.55      400.74     29.21 o
  -4   5   3       35.26       39.74     13.88 o
  -3   5   3      875.54      793.18     32.08 o
  -2   5   3      506.29      521.55     36.39 o
  -1   5   3       65.35       81.09      8.25 o
   0   5   3     2303.81     2416.26     20.12 o
   1   5   3       42.62       42.01      4.39 o
   2   5   3     2037.78     2014.53     20.13 o
   3   5   3       17.71       21.08      4.25 o
   4   5   3        5.39        5.27      7.18 o
   5   5   3      448.83      436.17     23.46 o
   6   5   3       69.81       68.94     13.88 o
   7   5   3      199.86      216.89     21.55 o
   8   5   3      203.78      194.86     23.46 o
   9   5   3       81.04       93.84     21.55 o
  10   5   3      231.17      210.66     29.68 o
  -6   6   3        4.95        3.83     17.71 o
  -5   6   3      501.63      460.59     33.51 o
  -4   6   3      142.51      101.50     18.19 o
  -3   6   3      595.88      546.35     56.02 o
  -2   6   3        6.51        7.45      6.93 o
  -1   6   3        5.95        4.62      6.33 o
   0   6   3      807.42      797.33     21.40 o
   1   6   3     2907.81     2949.45     36.53 o
   2   6   3       61.28       66.54      5.75 o
   3   6   3       11.25       14.35      4.46 o
   4   6   3        4.16        5.75      7.66 o
   5   6   3      448.70      486.44     25.85 o
   6   6   3      142.20      112.03     16.76 o
   7   6   3        9.11        6.22     12.93 o
   8   6   3      150.46      169.97     22.02 o
   9   6   3        1.71       -1.92     14.84 o
  -5   7   3      150.58      140.28     24.42 o
  -4   7   3      129.88      141.24     23.46 o
  -3   7   3       58.65       38.54     13.41 o
  -2   7   3      155.76      193.01     16.04 o
  -1   7   3       62.63       60.28     10.32 o
   0   7   3      248.55      255.95     15.33 o
   1   7   3      778.38      505.69    368.18 o
   2   7   3       29.73       27.42      7.45 o
   3   7   3      491.71      482.61     27.29 o
   4   7   3       24.48       27.44      7.94 o
   5   7   3      219.18      229.81     20.59 o
   6   7   3      328.90      341.37     25.85 o
   7   7   3        7.91       21.07     14.84 o
   8   7   3      235.78      235.08     28.25 o
   9   7   3        0.71        1.44     18.19 o
  -4   8   3       16.86        6.22     16.28 o
  -3   8   3       72.20       53.91     12.69 o
  -2   8   3      647.93      599.70     30.40 o
  -1   8   3       24.95       31.84     10.32 o
   0   8   3       16.68       16.57      8.38 o
   1   8   3      346.78      293.80     64.40 o
   2   8   3       27.94       30.53      8.59 o
   3   8   3       20.45       22.02     12.45 o
   4   8   3        6.02        0.96     12.45 o
   5   8   3       17.57       19.63     14.36 o
   6   8   3      354.05      340.89     26.81 o
   7   8   3       54.53       44.05     17.24 o
   8   8   3       95.81       84.74     21.55 o
  -3   9   3      273.98      258.73     22.51 o
  -2   9   3      126.43      131.55     17.41 o
  -1   9   3      360.81      365.65     22.34 o
   0   9   3        3.35        3.86     10.32 o
   1   9   3      101.72      117.15     13.87 o
   2   9   3      111.81      129.75     21.55 o
   3   9   3       37.67       38.30     15.32 o
   4   9   3      386.81      380.63     31.60 o
   5   9   3        7.25       11.01     15.80 o
   6   9   3      223.01      225.03     27.77 o
   7   9   3       16.58       20.59     19.15 o
  -1  10   3      230.47      253.32     22.13 o
   0  10   3        0.24       -3.41     12.33 o
   1  10   3       59.05       62.72     21.55 o
   2  10   3        4.26        4.31     17.24 o
   3  10   3       73.92       69.90     21.07 o
   4  10   3      233.42      270.51     31.60 o
   5  10   3       21.91       22.50     17.24 o
   6  10   3       56.35       56.97     22.02 o
  -4 -10   4        8.80        7.66     19.15 o
  -2 -10   4        7.13        8.62     18.67 o
  -1 -10   4      139.48      154.17     27.29 o
  -5  -9   4       39.92       51.71     18.67 o
  -4  -9   4       12.27       21.55     16.76 o
  -2  -9   4       51.94       55.06     18.67 o
  -1  -9   4      228.67      188.64     25.38 o
   0  -9   4      248.55      293.49     29.68 o
   1  -9   4       49.72       47.88     18.67 o
   2  -9   4       34.31       49.79     20.11 o
  -8  -8   4       45.35       46.92     22.02 o
  -6  -8   4      172.73      185.29     23.46 o
  -5  -8   4      203.12      210.66     24.90 o
  -4  -8   4      216.00      237.95     24.90 o
  -3  -8   4       84.02       69.90     16.76 o
  -2  -8   4       55.32       53.62     14.84 o
  -1  -8   4      105.18       95.76     18.67 o
   0  -8   4      347.55      385.90     29.68 o
   1  -8   4        3.76        6.22     14.36 o
   2  -8   4        1.43        6.22     14.36 o
   3  -8   4       92.90      104.37     23.94 o
  -7  -7   4        9.93       14.84     15.80 o
  -6  -7   4        0.77        2.39     12.45 o
  -5  -7   4       60.23       57.76     10.66 o
  -4  -7   4      584.80      585.98     21.66 o
  -3  -7   4       40.61       37.80      8.78 o
  -2  -7   4     1855.50     1821.94     45.24 o
  -1  -7   4      565.15      580.08     21.06 o
   0  -7   4       19.44       14.66      9.12 o
   1  -7   4        9.38       10.84      8.63 o
   2  -7   4       28.47       26.33     13.88 o
   3  -7   4      365.46      362.92     30.64 o
   4  -7   4       26.70       32.08     19.63 o
   5  -7   4       90.46      117.30     25.38 o
  -9  -6   4      121.14      132.62     26.33 o
  -7  -6   4      192.39      192.47     22.50 o
  -6  -6   4       59.57       63.68     15.80 o
  -5  -6   4       38.38       34.95     12.45 o
  -4  -6   4      336.37      334.97     16.01 o
  -3  -6   4        3.69        6.22      6.43 o
  -2  -6   4        6.21        5.02      6.26 o
  -1  -6   4       98.23      100.79      9.95 o
   0  -6   4      395.55      405.99     16.89 o
   1  -6   4      641.15      630.16     41.41 o
   2  -6   4        0.04        0.96     11.01 o
   3  -6   4        3.47        6.70     12.45 o
   4  -6   4       71.91       84.74     20.11 o
   5  -6   4       75.56       83.31     22.02 o
   6  -6   4      205.49      258.06     32.08 o
  -8  -5   4      382.00      410.32     31.12 o
  -7  -5   4       94.87      109.16     18.19 o
  -6  -5   4      610.15      613.80     30.64 o
  -5  -5   4        0.77        3.83      9.10 o
  -4  -5   4     1436.41     1444.96     39.74 o
  -3  -5   4      144.92      141.81     10.43 o
  -2  -5   4      327.12      326.46     13.29 o
  -1  -5   4       53.53       55.59      7.09 o
   0  -5   4        0.50        0.24      5.42 o
   1  -5   4     1558.97     1481.18     83.07 o
   2  -5   4      456.76      461.54     27.29 o
   3  -5   4       97.99      121.61     17.71 o
   4  -5   4     1638.77     1563.22     51.23 o
   5  -5   4      178.43      181.94     23.94 o
   6  -5   4      219.82      233.65     28.25 o
  -9  -4   4       43.68       51.71     20.11 o
  -8  -4   4      137.03      154.65     21.55 o
  -7  -4   4      254.31      268.12     22.98 o
  -6  -4   4     1100.77     1113.64     38.30 o
  -5  -4   4      524.99      535.28     25.85 o
  -4  -4   4     1010.97      987.73     32.08 o
  -3  -4   4      949.01      954.69     30.16 o
  -2  -4   4      266.88      315.05     11.27 o
  -1  -4   4      454.73      441.08     13.00 o
   0  -4   4      817.12      809.97     21.02 o
   1  -4   4     4291.64     4196.18    109.54 o
   2  -4   4     3175.87     2982.32    106.77 o
   3  -4   4      706.48      689.92     30.16 o
   4  -4   4      971.26      995.39     38.78 o
   5  -4   4        7.47        3.35     11.01 o
   6  -4   4      378.60      423.72     32.08 o
   7  -4   4      309.02      294.45     30.16 o
 -10  -3   4       12.16       14.36     19.63 o
  -9  -3   4      121.58      104.37     22.50 o
  -8  -3   4      347.65      367.23     29.21 o
  -7  -3   4      158.02      155.13     18.19 o
  -6  -3   4      636.06      621.46     28.73 o
  -5  -3   4     2064.80     2043.44     45.48 o
  -4  -3   4       84.95       86.18     11.01 o
  -3  -3   4     2965.42     3072.82     48.84 o
  -2  -3   4       22.61       27.77      7.18 o
  -1  -3   4     5660.43     6060.06     72.93 o
   0  -3   4     1642.77     1530.04     55.44 o
   1  -3   4     1000.06      898.19     49.55 o
   2  -3   4     2393.48     2348.82     88.57 o
   3  -3   4        8.43        8.14      5.39 o
   4  -3   4      924.19      954.83     22.07 o
   5  -3   4        9.46       14.43      7.76 o
   6  -3   4      279.57      289.66     26.33 o
   7  -3   4      316.06      352.86     30.64 o
   8  -3   4        4.80        2.39     18.67 o
  -9  -2   4       30.77       26.33     18.67 o
  -8  -2   4      199.14      209.71     25.38 o
  -7  -2   4      734.74      704.77     33.04 o
  -6  -2   4      913.51      925.48     33.99 o
  -5  -2   4      110.66       82.35     12.45 o
  -4  -2   4      933.60     1082.52     31.12 o
  -3  -2   4     1834.42     1910.82     37.34 o
  -2  -2   4      172.63      157.04     11.49 o
  -1  -2   4     2187.00     2035.20    106.39 o
   0  -2   4    11181.50     8615.16   3099.31 o
   1  -2   4      951.38      841.82     94.32 o
   2  -2   4      805.18      753.07     24.90 o
   3  -2   4      110.82      111.47      8.63 o
   4  -2   4     1401.32     1517.76     25.96 o
   5  -2   4       13.57        9.19      6.33 o
   6  -2   4       42.17       17.55     19.63 o
   7  -2   4      617.21      538.95    112.03 o
   8  -2   4       19.54       29.21     17.71 o
  -9  -1   4        0.61        4.79     17.24 o
  -8  -1   4       84.48       78.04     18.67 o
  -7  -1   4     1276.06     1239.09     43.09 o
  -6  -1   4      470.56      456.76     26.33 o
  -5  -1   4      549.23      574.54     25.85 o
  -4  -1   4      506.51      574.54     23.46 o
  -3  -1   4       67.14       50.75      8.62 o
  -2  -1   4      630.51      665.06     14.22 o
  -1  -1   4     2047.22     2023.79     92.88 o
   0  -1   4     3587.33     2775.44    557.30 o
   1  -1   4        0.43        2.08      2.86 o
   2  -1   4      189.55      221.85      8.63 o
   3  -1   4       48.52       42.37      5.42 o
   4  -1   4      150.41      143.96      9.48 o
   5  -1   4      773.57      771.66     19.97 o
   6  -1   4       77.39       72.03      9.64 o
   7  -1   4      218.03      235.91     16.25 o
   8  -1   4      174.76      190.58     16.59 o
   9  -1   4       81.41       83.31     23.46 o
  -9   0   4      161.57      168.11     17.94 o
  -8   0   4      667.17      633.43     36.87 o
  -7   0   4      280.51      276.74     23.94 o
  -6   0   4      127.51      181.46     19.15 o
  -5   0   4      487.93      500.33     24.90 o
  -4   0   4      739.56      744.50     26.33 o
  -3   0   4     4635.66     5187.11     60.33 o
  -2   0   4      196.87      247.02      9.31 o
  -1   0   4      567.98      555.39     16.28 o
   0   0   4     1876.44     1657.72    122.96 o
   1   0   4       16.06       21.69      3.20 o
   2   0   4      736.21      761.47     14.60 o
   3   0   4      659.81      722.02     17.71 o
   4   0   4      620.11      638.40     15.47 o
   5   0   4     1564.41     1595.81     26.59 o
   6   0   4      822.88      798.28     21.68 o
   7   0   4       12.07        8.72      8.10 o
   8   0   4      100.84      107.73     19.63 o
   9   0   4      183.06      161.35     24.90 o
  -9   1   4      216.77      205.55     20.46 o
  -8   1   4        0.29       -1.92     13.88 o
  -7   1   4     1179.91     1202.70     45.48 o
  -6   1   4      353.18      331.32     23.94 o
  -5   1   4      214.58      217.37     19.63 o
  -4   1   4     2055.02     2149.73     45.01 o
  -3   1   4       65.30       86.66     10.53 o
  -2   1   4      741.59      697.90     16.76 o
  -1   1   4     1061.44     1078.58     15.74 o
   0   1   4      515.00      486.44     24.90 o
   1   1   4     1277.26     1219.84     54.34 o
   2   1   4      160.00      179.59      6.02 o
   3   1   4      337.75      320.93      8.76 o
   4   1   4     1936.98     1989.58     24.08 o
   5   1   4      688.91      679.72     16.91 o
   6   1   4      270.47      240.16     13.00 o
   7   1   4       69.63       69.90     15.32 o
   8   1   4      101.85      106.29     19.63 o
   9   1   4        8.23       21.55     17.24 o
  -9   2   4       21.89       18.19     19.63 o
  -8   2   4      101.29       94.68     15.38 o
  -7   2   4      340.85      330.36     29.68 o
  -6   2   4      157.43      162.31     20.59 o
  -5   2   4       18.87       29.21     10.53 o
  -4   2   4      978.25      996.82     33.04 o
  -3   2   4      730.77      789.51     27.29 o
  -2   2   4     5753.86     5499.42    465.38 o
  -1   2   4     1403.80     1396.79     40.92 o
   0   2   4     1117.41     1092.71     21.25 o
   1   2   4      254.71      302.34     11.34 o
   2   2   4     1338.76     1497.15     29.21 o
   3   2   4     2912.15     2815.23     43.57 o
   4   2   4      458.63      437.96     10.35 o
   5   2   4      366.77      365.79     11.95 o
   6   2   4     1088.54     1122.74     37.82 o
   7   2   4        0.05        2.39     10.05 o
   8   2   4      132.75      138.37     19.63 o
   9   2   4      160.81      147.46     23.94 o
  10   2   4       36.11       37.82     19.63 o
  -8   3   4      209.05      191.03     28.73 o
  -7   3   4       96.02      113.95     20.59 o
  -6   3   4      798.57      802.92     39.26 o
  -5   3   4     1109.13     1114.12     41.18 o
  -4   3   4      893.66      882.39     33.51 o
  -3   3   4     1805.48     1760.00     41.65 o
  -2   3   4       41.72       37.69      5.92 o
  -1   3   4      610.51      621.34     13.23 o
   0   3   4     1130.29     1173.46     24.93 o
   1   3   4     4171.52     4105.09     57.67 o
   2   3   4     5837.59     6009.66     58.41 o
   3   3   4     1747.72     1718.82     34.95 o
   4   3   4      489.11      550.12     23.46 o
   5   3   4       21.86       19.63      8.14 o
   6   3   4      326.86      327.49     22.50 o
   8   3   4      657.41      608.05     35.43 o
   9   3   4      331.70      299.24     29.21 o
  10   3   4        0.45        2.39     18.67 o
  -7   4   4       35.93       19.63     18.19 o
  -6   4   4      500.32      451.49     31.60 o
  -5   4   4        7.85       10.53     11.49 o
  -4   4   4      370.50      381.11     25.85 o
  -3   4   4      183.27      172.42     12.86 o
  -2   4   4        6.44       11.01      5.92 o
  -1   4   4     1595.81     1742.39     31.01 o
   0   4   4      906.16      870.54     15.68 o
   1   4   4     3232.50     3124.84     50.41 o
   2   4   4     2130.73     2111.81     18.07 o
   3   4   4      114.03      135.02     12.45 o
   4   4   4    23680.37    24140.14    146.03 o
   5   4   4      108.41      120.17     14.36 o
   6   4   4      158.93      152.25     18.67 o
   7   4   4       19.81       12.45     11.01 o
   8   4   4      134.99      121.61     20.11 o
   9   4   4      621.64      616.19     39.26 o
  10   4   4        4.12        0.96     18.67 o
  -7   5   4       62.31       52.67     20.59 o
  -6   5   4      564.87      553.47     37.82 o
  -5   5   4      843.54      843.13     40.70 o
  -4   5   4      207.51      207.31     21.55 o
  -3   5   4       26.70       19.15      7.45 o
  -2   5   4       21.26       26.04      7.43 o
  -1   5   4      435.49      388.55     21.55 o
   0   5   4     3126.84     3072.56     31.60 o
   1   5   4     1748.23     1796.10     22.28 o
   2   5   4      591.31      570.08     11.39 o
   3   5   4       22.76       26.34      4.55 o
   4   5   4      503.30      501.76     22.98 o
   5   5   4      474.74      482.13     25.38 o
   6   5   4      580.80      559.22     29.68 o
   7   5   4      465.03      407.92     27.77 o
   8   5   4       19.01       22.50     15.32 o
   9   5   4      135.66      139.80     23.94 o
  10   5   4        0.42       -0.48     19.15 o
  -6   6   4      195.74      191.99     28.25 o
  -5   6   4      492.75      495.54     35.91 o
  -4   6   4        0.47        0.48     13.41 o
  -3   6   4     1847.60     1816.59    109.40 o
  -2   6   4      142.78      133.61     13.41 o
  -1   6   4      351.78      339.00     17.95 o
   0   6   4      547.86      496.03     27.05 o
   1   6   4       64.88       74.21      8.38 o
   2   6   4     1726.82     1689.41     20.47 o
   3   6   4       36.02       42.89      7.09 o
   4   6   4       10.44        6.70      8.14 o
   5   6   4      169.55      188.64     18.67 o
   6   6   4      174.40      155.13     18.67 o
   7   6   4      302.45      305.46     26.81 o
   8   6   4       30.66       34.47     16.76 o
   9   6   4       38.57       40.70     19.63 o
  -5   7   4       14.65       13.88     17.24 o
  -4   7   4        0.38       -1.44     13.88 o
  -3   7   4      885.32      806.79     67.75 o
  -2   7   4        4.89       -1.67      8.29 o
  -1   7   4      153.75      141.49     12.69 o
   0   7   4      543.28      530.02     20.04 o
   1   7   4       15.39       21.07      7.48 o
   2   7   4       16.56       16.99      6.88 o
   3   7   4       15.93        8.14     11.01 o
   4   7   4       20.74       26.41      7.61 o
   5   7   4      300.79      291.10     22.98 o
   6   7   4       18.98       16.28     12.93 o
   7   7   4       85.31      110.60     20.11 o
   8   7   4       64.93       59.37     19.15 o
   9   7   4        6.82        4.79     18.67 o
  -4   8   4        0.93        3.35     18.19 o
  -3   8   4        2.06        2.83     11.03 o
  -2   8   4      320.58      316.94     20.98 o
  -1   8   4        0.89        6.22      9.14 o
   0   8   4      350.61      341.02     18.95 o
   1   8   4        1.14        1.89      8.25 o
   2   8   4        2.09        1.44     11.97 o
   3   8   4       42.55       56.50     14.36 o
   4   8   4       21.01       28.25     14.36 o
   5   8   4       84.65       82.83     17.24 o
   6   8   4       44.27       57.45     16.28 o
   7   8   4        6.06       11.49     15.32 o
   8   8   4      152.17      168.05     25.38 o
  -3   9   4       33.05       26.33     14.90 o
  -2   9   4      450.07      409.81     32.80 o
  -1   9   4      166.24      174.43     17.09 o
   0   9   4       70.92       67.80     13.29 o
   1   9   4       14.91       25.38     16.76 o
   2   9   4        1.19       -0.96     14.36 o
   3   9   4      355.85      349.51     30.64 o
   4   9   4       21.23       29.21     16.28 o
   5   9   4       50.90       58.89     19.15 o
   6   9   4       73.14       76.13     21.07 o
   7   9   4        3.74        4.31     17.71 o
  -1  10   4      149.89      158.43     19.46 o
   0  10   4       55.52       56.97     22.50 o
   1  10   4      328.37      337.06     34.47 o
   2  10   4        3.05        0.48     15.32 o
   3  10   4      130.07      126.88     24.42 o
   4  10   4      267.37      271.95     32.08 o
   5  10   4       31.13       39.74     20.59 o
   6  10   4       79.30       78.52     21.55 o
  -5  -9   5       21.41       12.45     17.24 o
  -4  -9   5       89.40       67.03     20.59 o
  -3  -9   5      201.98      174.28     23.94 o
  -2  -9   5        5.86        4.79     16.28 o
  -1  -9   5      537.32      552.51     36.87 o
   0  -9   5       24.00       24.42     16.76 o
   1  -9   5       79.67      100.07     24.42 o
  -6  -8   5      302.54      298.28     27.77 o
  -5  -8   5       85.22       95.28     19.63 o
  -4  -8   5       90.70       87.14     17.71 o
  -3  -8   5      197.91      209.23     24.42 o
  -2  -8   5       39.81       43.57     16.28 o
  -1  -8   5       77.80       83.31     18.67 o
   0  -8   5       79.91       83.79     18.19 o
   1  -8   5        0.50        2.39     13.88 o
   2  -8   5      183.14      130.71     23.94 o
   3  -8   5      134.61      168.05     26.81 o
  -7  -7   5      169.61      154.65     23.46 o
  -6  -7   5        2.70        2.87     13.41 o
  -5  -7   5      544.32      490.75     31.12 o
  -4  -7   5        1.39        1.92     11.97 o
  -3  -7   5      149.64      161.35     19.15 o
  -2  -7   5       70.10       73.25     16.28 o
  -1  -7   5      101.09      110.12     18.19 o
   0  -7   5      181.38      203.48     23.46 o
   1  -7   5       89.50       91.93     18.67 o
   2  -7   5        5.76       14.36     14.84 o
   3  -7   5      463.17      455.80     35.43 o
   4  -7   5       92.88       86.66     23.46 o
  -8  -6   5       44.92       46.92     19.63 o
  -7  -6   5       16.43       17.24     15.32 o
  -6  -6   5        2.80        0.48     12.93 o
  -5  -6   5      816.86      795.26     34.47 o
  -4  -6   5      454.48      444.31     26.33 o
  -3  -6   5       53.99       52.72      8.25 o
  -2  -6   5      226.41      230.41     13.29 o
  -1  -6   5       80.36       89.07      9.75 o
   0  -6   5      669.10      662.16     20.70 o
   1  -6   5      131.13      139.43     12.17 o
   2  -6   5      270.63      258.54     23.94 o
   3  -6   5      409.40      406.96     30.16 o
   4  -6   5       48.44       42.13     18.19 o
   5  -6   5      261.70      286.79     33.04 o
  -8  -5   5      228.74      249.44     29.21 o
  -7  -5   5       62.51       63.20     17.24 o
  -6  -5   5      411.38      414.15     27.77 o
  -5  -5   5       39.65       40.70     12.45 o
  -4  -5   5     2352.69     2363.26     52.67 o
  -3  -5   5       11.82       13.88      5.98 o
  -2  -5   5     1082.88     1121.63     22.20 o
  -1  -5   5        1.38        2.59      5.04 o
   0  -5   5      450.48      441.29     15.74 o
   1  -5   5      715.49      692.50     39.98 o
   2  -5   5      525.88      494.10     27.77 o
   3  -5   5        4.36        9.58     11.01 o
   4  -5   5      119.59      121.13     20.11 o
   5  -5   5        8.99       -0.48     13.88 o
   6  -5   5      143.92      171.40     26.81 o
  -9  -4   5       78.48       73.73     22.02 o
  -8  -4   5       46.84       56.02     18.19 o
  -7  -4   5     1605.04     1640.30     50.75 o
  -6  -4   5     1633.58     1662.33     47.40 o
  -5  -4   5      232.76      247.05     21.07 o
  -4  -4   5      714.94      730.62     29.68 o
  -3  -4   5      179.26      175.23     15.80 o
  -2  -4   5      617.96      670.51     20.11 o
  -1  -4   5      177.99      147.93      7.58 o
   0  -4   5      267.91      238.50      8.47 o
   1  -4   5     2145.92     2025.87     27.18 o
   2  -4   5      334.18      338.20     13.34 o
   3  -4   5     4244.64     4254.45     72.77 o
   4  -4   5      314.79      326.05     25.85 o
   5  -4   5        1.40        2.87     11.49 o
   6  -4   5      734.40      715.30     39.74 o
   7  -4   5       78.03       64.16     22.02 o
  -9  -3   5      109.45      118.26     23.94 o
  -8  -3   5      186.35      178.59     22.02 o
  -7  -3   5      291.63      279.13     25.38 o
  -6  -3   5     1161.03     1184.50     39.74 o
  -5  -3   5        2.20        2.87      7.66 o
  -4  -3   5      682.21      673.17     26.81 o
  -3  -3   5      461.24      530.49     22.98 o
  -2  -3   5      285.96      329.88     17.71 o
  -1  -3   5     4180.15     4250.49     34.47 o
   0  -3   5     1638.30     1731.11     48.45 o
   1  -3   5      305.42      242.62     15.80 o
   2  -3   5      400.34      413.48     13.68 o
   3  -3   5       89.90       89.34      8.63 o
   4  -3   5     1893.25     1933.94     31.48 o
   5  -3   5      455.20      464.90     28.25 o
   6  -3   5      385.20      395.47     29.21 o
   7  -3   5      214.18      230.29     27.77 o
   8  -3   5      191.86      156.56     26.33 o
  -9  -2   5      361.86      340.89     33.99 o
  -8  -2   5      636.35      627.68     36.87 o
  -7  -2   5       28.59       30.16     12.93 o
  -6  -2   5     1005.23      969.05     36.87 o
  -5  -2   5      397.18      447.18     23.94 o
  -4  -2   5      410.27      377.28     20.59 o
  -3  -2   5      852.31      864.68     27.29 o
  -2  -2   5      919.01      994.37     20.35 o
  -1  -2   5    11301.42    11094.08     60.43 o
   0  -2   5     5253.01     5372.24    136.93 o
   1  -2   5     1997.81     1350.95   1002.57 o
   2  -2   5      344.45      325.57     17.71 o
   3  -2   5        7.78        5.46      4.90 o
   4  -2   5     1421.41     1509.12     39.26 o
   5  -2   5      664.65      456.44    330.36 o
   6  -2   5       86.65       67.11     19.63 o
   7  -2   5      816.40      830.41     27.06 o
   8  -2   5       60.37       53.14     20.11 o
  -9  -1   5       29.34       25.38     17.71 o
  -8  -1   5      552.70      565.92     36.39 o
  -7  -1   5        6.61        2.39     12.93 o
  -6  -1   5      190.58      177.63     19.15 o
  -5  -1   5      290.55      307.38     21.55 o
  -4  -1   5      413.91      424.68     21.07 o
  -3  -1   5       47.50       86.66     10.53 o
  -2  -1   5      142.80      170.45      8.80 o
  -1  -1   5     2589.53     2359.12     26.24 o
   0  -1   5     2061.20     1804.90     34.71 o
   1  -1   5       85.20       79.71      6.07 o
   2  -1   5       29.60       20.23      4.22 o
   3  -1   5      359.61      380.17     12.69 o
   4  -1   5     2123.97     2174.15     34.23 o
   5  -1   5     1030.75     1018.17     23.35 o
   6  -1   5      166.85      168.35     13.37 o
   7  -1   5      482.51      486.78     20.98 o
   8  -1   5       44.25       44.53     17.71 o
   9  -1   5      116.65      131.19     24.90 o
  -9   0   5        3.25       13.41     19.15 o
  -8   0   5      701.59      680.35     37.82 o
  -7   0   5      254.37      266.68     25.85 o
  -6   0   5        7.92        6.22     10.05 o
  -5   0   5      176.00      163.26     17.24 o
  -4   0   5       17.05       27.77      9.10 o
  -3   0   5      741.40      666.46     23.94 o
  -2   0   5     1699.63     1716.74     28.97 o
  -1   0   5      300.57      263.09     11.25 o
   0   0   5      442.67      414.82     11.44 o
   1   0   5      264.81      224.28     10.77 o
   2   0   5       16.69        5.72      3.20 o
   3   0   5     1177.25     1129.75     18.73 o
   4   0   5       54.86       52.04      6.41 o
   5   0   5      158.09      156.95     11.11 o
   6   0   5        0.16        1.76      6.33 o
   7   0   5      266.66      284.40     24.90 o
   8   0   5        5.27        7.66     14.84 o
   9   0   5        2.42        5.27     17.71 o
  -9   1   5        8.73        1.92     17.71 o
  -8   1   5       87.53      109.16     22.50 o
  -7   1   5       72.05       55.06     17.24 o
  -6   1   5       22.81       23.46     11.97 o
  -5   1   5      162.30      154.17     18.67 o
  -4   1   5        5.65       16.28      8.14 o
  -3   1   5     3388.19     3721.57     55.54 o
  -2   1   5     1009.14      993.60     18.43 o
  -1   1   5       73.20       74.57      4.88 o
   0   1   5      394.45      374.89     11.49 o
   1   1   5      122.94      109.74      6.70 o
   2   1   5     2127.66     2105.24     32.32 o
   3   1   5     2261.87     2281.60     23.29 o
   4   1   5      419.92      416.21     11.94 o
   5   1   5     1263.37     1317.56     22.98 o
   6   1   5      401.61      375.36     24.90 o
   7   1   5        1.64        1.44     11.49 o
   8   1   5        5.49        1.92     13.88 o
   9   1   5      180.41      192.95     26.81 o
  -8   2   5       84.93       97.19     21.55 o
  -7   2   5      147.56      158.48     22.98 o
  -6   2   5      117.82      118.74     19.15 o
  -5   2   5        3.91        6.22     11.01 o
  -4   2   5     1714.58     1752.82     44.53 o
  -3   2   5      271.07      220.24     16.28 o
  -1   2   5     1404.45     1375.84     32.57 o
   0   2   5      339.25      295.33     14.46 o
   1   2   5       85.78       73.21      4.23 o
   2   2   5       70.09       73.79      4.24 o
   3   2   5     4552.16     4659.02     52.91 o
   4   2   5       42.94       39.53      4.49 o
   5   2   5      564.15      615.71     27.77 o
   6   2   5       51.99       59.85     13.41 o
   7   2   5      574.03      522.83     31.12 o
   8   2   5        2.27        3.35     12.93 o
   9   2   5       44.54       36.87     17.24 o
  -8   3   5       36.11       38.78     20.11 o
  -7   3   5      470.42      510.86     35.43 o
  -6   3   5     1171.26     1157.21     46.44 o
  -5   3   5     1375.66     1408.10     46.44 o
  -4   3   5     1414.22     1479.43     42.61 o
  -3   3   5       19.20       25.60      6.41 o
  -2   3   5     1148.62     1187.52     52.10 o
  -1   3   5     3969.25     4012.57    101.14 o
   0   3   5      207.27      184.41      6.90 o
   1   3   5      282.21      241.55     11.23 o
   2   3   5        3.83        8.91      2.57 o
   3   3   5     4310.40     4495.75     58.89 o
   4   3   5        2.37        3.35      6.70 o
   5   3   5       52.93       63.20     11.97 o
   6   3   5        2.22        4.31      9.10 o
   7   3   5        3.46        1.44     11.97 o
   8   3   5      899.19      895.32     41.18 o
   9   3   5       39.65       40.22     18.67 o
  10   3   5       48.80       52.19     22.50 o
  -7   4   5      109.34      108.20     22.02 o
  -6   4   5      756.22      756.95     40.70 o
  -5   4   5       67.03       65.11     16.28 o
  -4   4   5     1844.00     1843.79     50.27 o
  -3   4   5      140.52      123.38     18.19 o
  -2   4   5     2222.09     2157.93    173.32 o
  -1   4   5      680.79      611.24     25.32 o
   0   4   5      359.94      381.62      9.89 o
   1   4   5      695.00      652.83     14.84 o
   2   4   5       10.85       11.41      3.48 o
   3   4   5       58.71       60.81      9.58 o
   4   4   5      342.88      330.84     19.15 o
   5   4   5       64.52       63.20     11.97 o
   6   4   5       78.86       80.91     14.36 o
   7   4   5       24.32       23.94     12.45 o
   8   4   5      640.62      640.13     36.39 o
   9   4   5      495.63      491.71     35.43 o
  10   4   5       30.58       26.33     21.07 o
  -7   5   5      174.09      173.32     27.29 o
  -6   5   5      459.66      469.68     34.47 o
  -5   5   5      364.58      336.10     28.25 o
  -4   5   5      154.44      167.09     20.59 o
  -3   5   5        2.51        2.26      7.09 o
  -2   5   5      213.07      185.96     13.00 o
  -1   5   5      274.25      248.63      9.55 o
   0   5   5       16.32       19.30      4.29 o
   1   5   5     2234.30     2227.64     36.99 o
   2   5   5      356.19      363.13      9.66 o
   3   5   5      235.69      253.93     12.17 o
   4   5   5      529.35      533.36     24.42 o
   5   5   5      170.10      158.00     17.71 o
   6   5   5     1000.00      973.36     38.30 o
   7   5   5      361.38      365.79     28.25 o
   8   5   5      270.44      254.71     27.77 o
   9   5   5      309.85      290.14     30.16 o
  -6   6   5      158.59      131.19     24.42 o
  -5   6   5      124.48      128.79     23.46 o
  -4   6   5      212.94      195.82     23.94 o
  -3   6   5      201.05      198.82     15.87 o
  -2   6   5      765.29      750.68     34.71 o
  -1   6   5      837.76      832.14     25.85 o
   0   6   5      115.96       65.07     60.09 o
   1   6   5     1732.73     1810.48     29.22 o
   2   6   5      268.64      297.14     10.06 o
   3   6   5        1.65       -1.66      5.73 o
   4   6   5      917.23      929.31     31.60 o
   5   6   5      215.82      225.98     20.59 o
   6   6   5      261.37      259.02     23.46 o
   7   6   5      471.92      432.82     30.64 o
   8   6   5        0.09       -4.31     14.36 o
   9   6   5      100.72      105.81     23.46 o
  -5   7   5        1.53        6.70     17.24 o
  -4   7   5       10.83        9.58     15.32 o
  -3   7   5      113.39      118.16     14.72 o
  -2   7   5      151.02      140.73     13.87 o
  -1   7   5      996.03     1051.40     38.78 o
   0   7   5      698.43      556.76    113.23 o
   1   7   5        0.61       -1.23      6.33 o
   2   7   5      338.71      365.79     25.38 o
   3   7   5       80.91       77.08     13.88 o
   4   7   5      528.29      526.29     19.56 o
   5   7   5       21.23       20.59     11.97 o
   6   7   5        0.82        3.83     12.45 o
   7   7   5      305.98      304.50     28.25 o
   8   7   5       80.91       58.41     19.63 o
   9   7   5       37.36       33.51     18.67 o
  -4   8   5        2.70        3.35     17.24 o
  -3   8   5      389.80      360.83     23.87 o
  -2   8   5        7.61        3.10     10.63 o
  -1   8   5      112.19       99.34     13.17 o
   0   8   5       90.58      108.68     13.17 o
   1   8   5       21.14       16.76     13.88 o
   2   8   5       54.16       67.51     16.76 o
   3   8   5      514.56      539.11     33.04 o
   4   8   5        0.44       -0.48     12.45 o
   5   8   5       84.74       85.70     18.19 o
   6   8   5        1.65        0.96     14.36 o
   7   8   5      164.05      161.35     22.98 o
   8   8   5       47.22       20.11     18.19 o
  -2   9   5      199.36      212.28     19.41 o
  -1   9   5       46.74       45.23     13.49 o
   0   9   5       49.78       60.33     19.63 o
   1   9   5       17.33       17.24     14.36 o
   2   9   5       30.99       37.82     16.76 o
   3   9   5      193.77      194.86     24.90 o
   4   9   5        1.34       -0.96     14.36 o
   5   9   5      329.39      322.70     31.60 o
   6   9   5       17.19       20.11     18.19 o
   7   9   5       58.55       56.02     21.55 o
   0  10   5      169.09      170.92     28.25 o
   1  10   5        1.46        0.96     15.80 o
   2  10   5        3.89        0.48     17.71 o
   3  10   5      212.92      209.71     28.25 o
   4  10   5        0.68        9.10     18.19 o
   5  10   5       45.99       48.84     21.55 o
   6  10   5       12.50        6.22     19.15 o
  -5  -9   6       28.05       24.90     19.15 o
  -4  -9   6      205.51      188.16     25.38 o
  -3  -9   6       74.96       83.31     22.50 o
  -2  -9   6       59.14       64.64     19.63 o
  -1  -9   6      208.78      225.98     29.21 o
   0  -9   6        2.55        0.00     15.80 o
  -7  -8   6       88.87       81.39     23.94 o
  -6  -8   6       75.93       75.65     20.59 o
  -5  -8   6      105.00      104.37     21.07 o
  -4  -8   6      194.62      192.47     24.42 o
  -3  -8   6      628.45      648.75     37.34 o
  -2  -8   6        2.37        4.79     14.36 o
  -1  -8   6      678.15      721.04     39.26 o
   0  -8   6        6.22       11.49     15.32 o
   1  -8   6      122.32      130.23     22.02 o
   2  -8   6       31.09       36.39     18.19 o
  -8  -7   6       18.77        8.62     20.11 o
  -7  -7   6      162.42      148.42     24.90 o
  -6  -7   6      637.15      602.00     26.06 o
  -5  -7   6      217.61      215.93     24.90 o
  -4  -7   6       10.24       10.53     13.41 o
  -3  -7   6      274.66      310.25     25.38 o
  -2  -7   6       62.69       60.81     14.84 o
  -1  -7   6     2149.47     2183.24     59.85 o
   0  -7   6        3.98        0.48     11.01 o
   1  -7   6      343.37      340.89     29.68 o
   2  -7   6      270.55      289.66     28.25 o
   3  -7   6        9.08        3.83     15.32 o
   4  -7   6      133.53      153.69     27.29 o
  -8  -6   6       92.56       77.08     22.02 o
  -7  -6   6      203.50      189.60     24.90 o
  -6  -6   6       59.94       65.11     17.71 o
  -5  -6   6      837.49      813.45     37.34 o
  -4  -6   6      108.80       98.15     16.76 o
  -3  -6   6      604.38      593.69     30.64 o
  -2  -6   6      268.59      298.76     24.42 o
  -1  -6   6      190.69      168.53     19.15 o
   0  -6   6       89.65       81.39     14.84 o
   1  -6   6       55.99       39.26     14.36 o
   2  -6   6      828.50      847.92     39.26 o
   3  -6   6       56.44       60.33     18.19 o
   4  -6   6        4.94        6.70     14.84 o
   5  -6   6       88.10       90.97     23.94 o
  -9  -5   6        2.38        3.35     19.63 o
  -8  -5   6      830.78      839.30     44.05 o
  -7  -5   6      110.20      125.92     21.07 o
  -6  -5   6      315.88      326.05     26.81 o
  -5  -5   6      161.83      167.24     14.21 o
  -4  -5   6       11.05        9.10      9.58 o
  -3  -5   6      123.72      136.45     16.76 o
  -2  -5   6      512.22      532.88     27.77 o
  -1  -5   6        2.63        5.27      7.66 o
   0  -5   6     2090.80     2048.70     51.23 o
   1  -5   6     1358.47     1343.46     43.09 o
   2  -5   6        2.82        3.83     10.05 o
   3  -5   6       75.71       66.55     16.76 o
   4  -5   6       36.31       34.47     14.84 o
   5  -5   6      249.40      268.60     30.16 o
   6  -5   6        2.67        5.75     19.15 o
  -9  -4   6       25.67       17.71     20.11 o
  -8  -4   6       59.42       59.37     19.63 o
  -7  -4   6      362.31      361.96     29.68 o
  -6  -4   6      201.34      198.22     22.50 o
  -5  -4   6      737.73      792.38     33.51 o
  -4  -4   6       14.94       19.15     10.05 o
  -3  -4   6        2.15        0.00      6.70 o
  -2  -4   6       48.29       47.82      6.09 o
  -1  -4   6       11.03       10.16      4.01 o
   0  -4   6      226.52      205.51      8.64 o
   1  -4   6      178.92      188.56     11.50 o
   2  -4   6       96.46      100.96      9.09 o
   3  -4   6      916.22      942.24     37.34 o
   4  -4   6       42.69       47.88     13.88 o
   5  -4   6       25.60       17.71     13.41 o
   6  -4   6        6.61        7.18     14.84 o
   7  -4   6       46.75       57.45     22.02 o
  -9  -3   6      563.40      548.68     40.22 o
  -8  -3   6        3.91        0.00     13.88 o
  -7  -3   6     1895.56     1874.43     54.58 o
  -6  -3   6     1437.90     1481.83     46.44 o
  -5  -3   6       35.72       45.01     11.97 o
  -4  -3   6      318.34      299.24     21.07 o
  -3  -3   6        0.06        2.39      6.22 o
  -2  -3   6     1388.91     1314.63     16.90 o
  -1  -3   6      562.19      471.46      9.30 o
   0  -3   6      148.84       99.16     80.44 o
   1  -3   6      934.17      912.18     39.98 o
   2  -3   6        1.18        1.39      4.90 o
   3  -3   6     1420.08     1412.48     26.65 o
   4  -3   6       50.13       50.78      9.12 o
   5  -3   6       29.79       35.91     13.88 o
   6  -3   6     1142.79     1094.97     44.05 o
   7  -3   6       79.27       71.82     20.59 o
  -9  -2   6      225.25      248.49     30.64 o
  -8  -2   6      155.71      177.15     22.98 o
  -7  -2   6      501.24      516.13     32.56 o
  -6  -2   6      784.92      793.34     35.43 o
  -5  -2   6      141.38      148.90     17.24 o
  -4  -2   6      617.61      575.49     25.85 o
  -3  -2   6      349.50      307.86     18.67 o
  -2  -2   6     1687.40     1604.99     25.55 o
  -1  -2   6     3739.32     3694.23     78.52 o
   0  -2   6      267.80      281.53     26.57 o
   1  -2   6      945.41      870.76     29.92 o
   2  -2   6      126.61      128.99      8.97 o
   3  -2   6     2747.51     1959.85    846.72 o
   4  -2   6     1213.95     1230.47     36.87 o
   5  -2   6      315.74      326.67     21.07 o
   6  -2   6     1223.31     1221.39     29.61 o
   7  -2   6        0.94        0.48     14.84 o
  -9  -1   6      221.78      225.98     28.25 o
  -8  -1   6       67.59       75.17     20.11 o
  -7  -1   6      232.57      194.86     24.42 o
  -6  -1   6      444.82      472.56     29.21 o
  -5  -1   6      118.36      121.61     15.32 o
  -4  -1   6      578.91      561.13     25.85 o
  -3  -1   6     3703.33     3733.06     56.97 o
  -2  -1   6      251.94      237.83     16.04 o
  -1  -1   6    10512.23    10461.07    308.81 o
   0  -1   6       65.47       73.99      6.26 o
   1  -1   6     3415.02     3587.61    169.73 o
   2  -1   6       34.95       25.97      5.08 o
   3  -1   6      622.83      635.42     16.58 o
   4  -1   6     1764.88     1847.15     29.09 o
   5  -1   6       16.25       21.29      7.09 o
   6  -1   6      925.30      929.57     25.21 o
   7  -1   6      126.39      132.62     20.11 o
   8  -1   6       98.69      107.25     21.55 o
  -9   0   6      203.63      207.31     29.68 o
  -8   0   6      871.09      827.33     43.57 o
  -7   0   6      103.36       90.49     18.19 o
  -6   0   6        5.31        6.22     10.53 o
  -5   0   6      535.86      559.22     27.77 o
  -4   0   6     1401.79     1440.17     39.26 o
  -3   0   6     1188.38     1098.80     31.60 o
  -2   0   6     1353.76     1614.48     28.73 o
  -1   0   6     5378.91     5534.27    223.11 o
   0   0   6        1.40        1.57      2.09 o
   1   0   6      339.54      341.32     10.56 o
   2   0   6     3209.22     3276.66     62.00 o
   3   0   6      522.96      543.00     17.95 o
   4   0   6     1276.37     1316.11     23.10 o
   5   0   6      294.52      290.25     13.83 o
   6   0   6      784.66      806.96     22.28 o
   7   0   6       34.36       40.22     14.84 o
   8   0   6       25.20       21.55     16.28 o
   9   0   6      111.57      139.80     25.38 o
  -9   1   6       34.97       32.08     20.59 o
  -8   1   6      309.36      300.20     29.68 o
  -7   1   6       10.66        3.83     14.36 o
  -6   1   6       38.61       48.84     15.32 o
  -5   1   6     1757.11     1722.65     47.88 o
  -4   1   6     1104.66     1117.00     35.43 o
  -3   1   6     2509.63     2695.06     49.31 o
  -2   1   6      568.77      658.53     16.24 o
  -1   1   6        2.78       10.62      3.02 o
   0   1   6        2.83        2.56      2.29 o
   1   1   6      478.29      513.64     22.74 o
   2   1   6     1342.27     1335.40     24.90 o
   3   1   6      104.76      102.54      6.89 o
   4   1   6       60.54       60.44      6.33 o
   5   1   6      485.67      467.56     14.83 o
   6   1   6       36.77       33.99     12.45 o
   7   1   6       80.57       86.66     16.28 o
   8   1   6        7.85        6.70     14.84 o
   9   1   6       84.26       95.76     22.98 o
  -8   2   6       47.06       45.01     21.55 o
  -7   2   6      127.84      154.65     22.50 o
  -6   2   6      650.94      646.83     35.43 o
  -5   2   6      124.94      125.44     16.76 o
  -4   2   6      207.26      241.78     19.63 o
  -3   2   6     1038.91     1077.26     33.04 o
  -2   2   6      395.55      352.88     15.12 o
  -1   2   6     2432.55     2261.27    748.42 o
   0   2   6     1203.84     1338.21     43.79 o
   1   2   6      303.34      319.44      8.71 o
   2   2   6     1099.63     1125.15     43.09 o
   3   2   6      742.96      708.60     25.38 o
   4   2   6       76.23       77.99      9.10 o
   5   2   6       20.45       29.68      9.58 o
   6   2   6      144.29      156.56     18.19 o
   7   2   6      250.24      232.69     23.94 o
   8   2   6      132.93      139.33     20.59 o
   9   2   6        1.04       -1.44     16.76 o
  -8   3   6       47.31       45.48     22.98 o
  -7   3   6      195.68      199.17     25.85 o
  -6   3   6        7.70       14.84     13.41 o
  -5   3   6     2257.25     2174.62     56.97 o
  -4   3   6      204.86      203.48     20.59 o
  -3   3   6      217.70      203.32     28.49 o
  -2   3   6      992.41      906.95     50.07 o
  -1   3   6      138.71      159.18      7.64 o
   0   3   6        3.59        9.18      3.22 o
   1   3   6      421.92      403.31     10.79 o
   2   3   6     1287.53     1314.51     34.95 o
   3   3   6     4026.60     4108.42     58.89 o
   4   3   6       60.56       68.94     11.01 o
   5   3   6       16.56       12.45      9.58 o
   6   3   6      284.63      293.97     23.94 o
   7   3   6      144.07      147.94     20.11 o
   8   3   6      154.79      173.80     23.46 o
   9   3   6       18.26       17.71     15.80 o
  -7   4   6       26.86       15.32     19.15 o
  -6   4   6      142.33      134.06     21.55 o
  -5   4   6      612.65      604.22     34.95 o
  -4   4   6      307.93      315.04     23.94 o
  -3   4   6       53.45       54.33      9.31 o
  -2   4   6      106.91      101.16      7.11 o
  -1   4   6      676.70      719.27     15.32 o
   0   4   6     2710.72     2761.80     44.64 o
   1   4   6     2075.52     2174.00     30.73 o
   2   4   6       13.06       15.66      3.28 o
   3   4   6       78.95       78.04     10.53 o
   4   4   6      657.51      691.84     27.77 o
   5   4   6      480.20      455.32     25.85 o
   6   4   6      141.04      150.34     17.71 o
   7   4   6      103.94       96.23     18.19 o
   8   4   6      667.27      652.10     37.34 o
   9   4   6       10.30       11.49     15.32 o
  -6   5   6      365.52      302.59     32.08 o
  -5   5   6      168.11      168.05     22.50 o
  -4   5   6      671.00      664.07     35.43 o
  -3   5   6      992.70      944.44     90.73 o
  -2   5   6      257.24      259.25     22.26 o
  -1   5   6     1779.78     1792.65     47.83 o
   0   5   6      317.50      325.73     10.60 o
   1   5   6     1751.26     1745.64     41.87 o
   2   5   6      378.90      378.96     10.11 o
   3   5   6      624.71      602.31     18.39 o
   4   5   6      668.24      693.75     28.25 o
   5   5   6      382.69      351.43     23.94 o
   6   5   6      241.88      189.12     20.11 o
   7   5   6        2.08        2.39     11.49 o
   8   5   6      394.21      371.53     32.08 o
   9   5   6      234.28      219.76     27.29 o
  -6   6   6      228.79      258.54     32.08 o
  -5   6   6       36.97       26.33     17.71 o
  -4   6   6       89.87       93.36     19.63 o
  -3   6   6       13.89        9.14      8.85 o
  -2   6   6      226.86      233.89     22.50 o
  -1   6   6      679.64      711.94     21.97 o
   0   6   6       11.25        7.18      6.09 o
   1   6   6     1379.28     1422.99     22.90 o
   2   6   6      209.21      198.94     12.31 o
   3   6   6      469.50      450.18     17.02 o
   4   6   6      266.22      310.73     21.55 o
   5   6   6       79.04       73.73     14.36 o
   6   6   6     5619.07     5182.33     86.18 o
   7   6   6        4.70        4.79     13.41 o
   8   6   6      104.02      126.88     22.50 o
   9   6   6        4.21        7.18     18.19 o
  -5   7   6       95.21      111.56     25.38 o
  -4   7   6      142.01      157.04     24.90 o
  -3   7   6      412.92      391.62     28.49 o
  -2   7   6       87.36       78.45     11.99 o
  -1   7   6       11.06       16.77      8.63 o
   0   7   6        2.41        4.35      7.43 o
   1   7   6      189.35      179.06     21.07 o
   2   7   6      724.55      747.38     34.47 o
   3   7   6      503.64      473.99     18.51 o
   4   7   6      163.07      159.10     13.53 o
   5   7   6        4.44        9.10     11.49 o
   6   7   6      332.21      321.74     26.81 o
   7   7   6      349.54      338.02     29.68 o
   8   7   6      172.91      158.96     24.90 o
   9   7   6       38.27       25.85     20.59 o
  -4   8   6      126.65      133.10     26.81 o
  -3   8   6      551.13      497.88     72.06 o
  -2   8   6        6.36        5.00     11.00 o
  -1   8   6     1013.92     1055.32     31.25 o
   0   8   6       82.71       43.10     37.34 o
   1   8   6       86.38       89.53     17.24 o
   2   8   6        3.67        3.83     12.45 o
   3   8   6       20.64       11.97     11.97 o
   4   8   6      802.70      767.96     38.78 o
   5   8   6        8.80       10.53     12.93 o
   6   8   6       19.24       21.78     11.51 o
   7   8   6       60.81       69.42     19.15 o
   8   8   6       60.81       48.36     20.59 o
  -2   9   6       19.15       17.47     13.53 o
  -1   9   6      574.59      550.07     26.38 o
   0   9   6       26.41       13.88     16.76 o
   1   9   6       20.51       11.01     14.36 o
   2   9   6       37.51       38.78     17.24 o
   3   9   6       41.33       39.26     17.71 o
   4   9   6        4.48        6.22     15.80 o
   5   9   6       22.69       18.67     17.24 o
   6   9   6        5.59        1.92     16.76 o
   7   9   6       46.59       56.50     20.11 o
   0  10   6       36.76       44.53     20.11 o
   1  10   6        0.21        0.00     17.71 o
   2  10   6      116.76      127.83     25.38 o
   3  10   6       39.44       33.51     18.19 o
   4  10   6       10.27       12.93     18.67 o
   5  10   6       24.36       30.64     20.59 o
   6  10   6        9.66        9.58     20.11 o
  -4  -9   7      313.30      296.37     33.99 o
  -3  -9   7       57.36       42.13     21.07 o
  -2  -9   7      635.46      714.34     45.96 o
  -1  -9   7      131.97      135.97     26.81 o
  -6  -8   7      145.39      152.25     25.38 o
  -5  -8   7       47.33       32.56     18.67 o
  -4  -8   7       54.90       58.89     19.63 o
  -3  -8   7      459.28      434.25     34.47 o
  -2  -8   7      799.65      812.97     44.05 o
  -1  -8   7      119.24      119.22     21.07 o
   0  -8   7        3.51        1.92     15.80 o
   1  -8   7      705.50      752.17     43.09 o
   2  -8   7       60.82       50.75     22.50 o
  -7  -7   7       28.82       20.11     20.11 o
  -6  -7   7      537.04      507.28     33.75 o
  -5  -7   7       16.01       19.15     13.88 o
  -4  -7   7      317.74      349.99     29.68 o
  -3  -7   7        1.95        4.31     13.41 o
  -2  -7   7      160.12      120.17     19.15 o
  -1  -7   7      104.81       95.28     19.15 o
   0  -7   7        5.87        2.39     12.45 o
   1  -7   7      774.50      788.55     42.13 o
   2  -7   7      170.26      161.83     23.46 o
   3  -7   7       78.10       92.40     23.46 o
  -8  -6   7       34.74       37.82     21.55 o
  -7  -6   7        1.17        3.83     16.76 o
  -6  -6   7        4.30        7.66     15.32 o
  -5  -6   7      987.68      957.56     40.70 o
  -4  -6   7      697.73      718.17     35.43 o
  -3  -6   7      110.21      125.92     18.67 o
  -2  -6   7      100.96       75.65     14.84 o
  -1  -6   7       40.08       45.01     13.41 o
   0  -6   7        6.98        8.14     11.01 o
   1  -6   7      242.16      251.84     24.42 o
   2  -6   7      444.41      489.79     32.56 o
   3  -6   7        5.58        3.35     13.88 o
   4  -6   7      343.93      358.61     33.99 o
   5  -6   7       94.86      115.39     26.33 o
  -8  -5   7      215.10      232.69     29.21 o
  -7  -5   7       75.43       73.25     18.19 o
  -6  -5   7     1060.39     1051.40     43.09 o
  -5  -5   7       57.81       54.71      9.95 o
  -4  -5   7        0.61        2.39      9.58 o
  -3  -5   7      493.70      469.68     28.25 o
  -2  -5   7       24.58       30.64     11.97 o
  -1  -5   7       93.97       93.54      9.54 o
   0  -5   7       37.81       42.61     13.41 o
   1  -5   7      185.69      171.40     19.63 o
   2  -5   7      771.13      825.42     37.82 o
   3  -5   7      112.51      104.37     19.15 o
   4  -5   7       20.16       27.77     16.76 o
   5  -5   7      197.74      202.52     27.29 o
   6  -5   7       56.90       56.02     22.98 o
  -9  -4   7        0.16        0.48     17.71 o
  -8  -4   7       10.32        9.58     17.71 o
  -7  -4   7       36.79       49.31     17.71 o
  -6  -4   7      196.96      201.09     23.46 o
  -5  -4   7      130.31      135.97     17.71 o
  -4  -4   7        1.59        2.87      9.58 o
  -3  -4   7      903.90      857.98     33.04 o
  -2  -4   7      384.45      349.74     15.22 o
  -1  -4   7       49.67       25.86     27.05 o
   0  -4   7      608.81      598.77     18.26 o
   1  -4   7      521.96      513.55     21.07 o
   2  -4   7     1268.67     1223.73     53.62 o
   3  -4   7       39.27       54.10     14.84 o
   4  -4   7      333.34      325.57     25.85 o
   5  -4   7      131.13      157.52     22.98 o
   6  -4   7       40.30       31.60     18.67 o
  -9  -3   7        5.13        6.22     20.11 o
  -8  -3   7       34.78       33.51     19.15 o
  -7  -3   7      759.87      779.46     38.78 o
  -6  -3   7      838.01      793.82     35.91 o
  -5  -3   7       29.85       18.19     11.97 o
  -4  -3   7      180.20      185.77     18.19 o
  -3  -3   7       91.01       84.74     12.45 o
  -2  -3   7     4474.64     4482.90     46.51 o
  -1  -3   7      112.67      137.20     10.32 o
   0  -3   7     3717.73     3738.90     55.54 o
   1  -3   7      187.36      203.96     16.76 o
   2  -3   7      466.08      446.66     16.01 o
   3  -3   7      110.79      129.72     10.82 o
   4  -3   7      320.32      322.56     16.84 o
   5  -3   7       71.19       86.18     17.71 o
   6  -3   7      170.04      184.33     23.46 o
   7  -3   7       10.55       29.68     19.63 o
  -9  -2   7      344.68      352.38     36.39 o
  -8  -2   7       42.94       57.45     20.11 o
  -7  -2   7      476.27      460.59     32.56 o
  -6  -2   7      207.62      246.09     22.98 o
  -5  -2   7     1635.70     1562.26     45.96 o
  -4  -2   7     1095.79     1066.72     35.91 o
  -3  -2   7      766.11      832.60     30.16 o
  -2  -2   7     2642.35     2556.42     44.29 o
  -1  -2   7      105.47      103.51      8.46 o
   0  -2   7     2592.54     2717.58    115.15 o
   1  -2   7       57.91       47.13      6.60 o
   2  -2   7      101.53       87.34      7.95 o
   3  -2   7      715.50      719.72     27.29 o
   4  -2   7      185.19      208.71     13.20 o
   5  -2   7     2915.02     3047.03     85.46 o
   6  -2   7       25.93       30.25     10.14 o
  -9  -1   7     1054.63      947.99     49.31 o
  -8  -1   7      103.23       94.80     22.02 o
  -7  -1   7      189.95      186.72     23.46 o
  -6  -1   7      138.65      165.18     20.59 o
  -5  -1   7      350.35      335.63     23.46 o
  -4  -1   7     1492.32     1586.68     42.61 o
  -3  -1   7       81.83       84.74     12.45 o
  -2  -1   7     2374.44     2368.27     38.30 o
  -1  -1   7      887.33      938.25     27.29 o
   0  -1   7      508.08      586.18     32.56 o
   1  -1   7     1277.17     1321.02     42.13 o
   2  -1   7     1815.84     2018.58     68.94 o
   3  -1   7       98.42       99.62      8.63 o
   4  -1   7      404.47      415.82     16.06 o
   5  -1   7       89.55       89.53     10.14 o
   6  -1   7     2111.81     2161.71     77.08 o
   7  -1   7      240.74      217.85     25.38 o
   8  -1   7      170.31      167.09     24.90 o
  -9   0   7      296.28      312.17     35.91 o
  -8   0   7      103.64      112.99     22.02 o
  -7   0   7      446.29      429.95     32.56 o
  -6   0   7      305.01      296.84     26.33 o
  -5   0   7      143.84      141.72     17.24 o
  -4   0   7     2319.02     2421.20     52.19 o
  -3   0   7      856.05      837.89     20.64 o
  -2   0   7     1009.06      965.29     36.63 o
  -1   0   7     1508.73     1464.34     45.72 o
   0   0   7      212.88      234.25      6.08 o
   1   0   7     3363.79     3414.33    188.16 o
   2   0   7     1733.05     1823.67     74.69 o
   3   0   7     1613.11     1665.63     25.28 o
   4   0   7     1237.40     1207.78     25.14 o
   5   0   7       35.11       38.41      7.48 o
   6   0   7     1177.54     1127.53     41.18 o
   7   0   7      123.43      128.79     20.11 o
   8   0   7       28.53       34.47     17.71 o
  -8   1   7      301.85      297.80     30.64 o
  -7   1   7      118.86       76.13     20.11 o
  -6   1   7      220.90      238.91     23.94 o
  -5   1   7       14.86       19.15     11.01 o
  -4   1   7      679.71      620.50     28.25 o
  -3   1   7     1223.97     1186.22     32.32 o
  -2   1   7      260.51      260.02     11.83 o
  -1   1   7      298.62      372.86     19.32 o
   0   1   7      374.42      344.60    106.67 o
   1   1   7      508.10      463.64      9.72 o
   2   1   7     2061.67     2036.29     78.04 o
   3   1   7       74.35       73.75      6.75 o
   4   1   7      961.46      930.54     23.94 o
   5   1   7      102.26      105.81     14.36 o
   6   1   7     1055.02     1063.85     40.22 o
   7   1   7      155.81      140.28     20.59 o
   8   1   7       23.77       28.73     15.32 o
   9   1   7      205.69      185.29     27.29 o
  -8   2   7       92.76      101.50     24.90 o
  -7   2   7       58.42       45.96     17.71 o
  -6   2   7      763.75      696.63     36.39 o
  -5   2   7      533.90      491.23     29.21 o
  -4   2   7       66.57       73.73     13.41 o
  -3   2   7      796.46      761.74     29.68 o
  -2   2   7      126.57      106.26     44.24 o
  -1   2   7        9.05        4.01      3.20 o
   0   2   7      181.54      182.49      7.33 o
   1   2   7       96.93       91.15      5.79 o
   2   2   7     2565.97     2611.10     33.99 o
   3   2   7      144.89      148.42      7.42 o
   4   2   7      159.63      144.59     16.28 o
   5   2   7      138.63      133.10     16.28 o
   6   2   7        5.90        6.22      9.58 o
   7   2   7        1.80        3.83     11.01 o
   8   2   7        5.55        0.96     14.36 o
   9   2   7      231.31      182.89     25.85 o
  -7   3   7       21.05        8.62     16.28 o
  -6   3   7      142.13      152.73     21.55 o
  -5   3   7       96.18      101.02     18.19 o
  -4   3   7       37.95       33.99     11.97 o
  -3   3   7       81.44       73.69      8.97 o
  -2   3   7      103.11      111.58      7.67 o
  -1   3   7     1105.93     1195.26     33.57 o
   0   3   7      585.37      584.12     12.23 o
   1   3   7      203.53      210.91      7.75 o
   2   3   7     1942.93     1965.68     42.59 o
   3   3   7      194.82      192.47     16.28 o
   4   3   7      464.68      463.94     24.42 o
   5   3   7      125.99      109.64     14.84 o
   6   3   7       32.93       33.99     11.97 o
   7   3   7      230.42      212.10     22.50 o
   8   3   7      121.24      109.16     20.59 o
   9   3   7        2.60        4.31     15.80 o
  -7   4   7      235.15      270.03     33.51 o
  -6   4   7      148.22      163.26     24.90 o
  -5   4   7      517.08      518.52     32.56 o
  -4   4   7      127.97      121.61     18.19 o
  -3   4   7      223.02      195.77     14.12 o
  -2   4   7      484.82      472.36     27.26 o
  -1   4   7       97.45      107.23      7.54 o
   0   4   7      411.96      405.08     11.29 o
   1   4   7      495.51      470.35     11.11 o
   2   4   7      972.24      970.06     16.69 o
   3   4   7      121.28      115.87     13.41 o
   4   4   7        8.49        8.62      8.14 o
   5   4   7      611.54      603.26     29.21 o
   6   4   7       40.00       34.47     13.41 o
   7   4   7      250.67      252.80     25.85 o
   8   4   7      235.49      203.00     24.42 o
   9   4   7      146.48      114.43     22.50 o
  -6   5   7       13.22       23.46     19.15 o
  -5   5   7      589.84      643.00     37.34 o
  -4   5   7      667.29      627.20     34.47 o
  -3   5   7      546.21      555.36     27.29 o
  -2   5   7      766.58      774.64     53.38 o
  -1   5   7        8.96       17.23      5.59 o
   0   5   7     1178.88     1171.89     18.84 o
   1   5   7     2256.06     2284.60     57.29 o
   2   5   7      107.57      101.04      9.27 o
   3   5   7       19.34       20.50      6.60 o
   4   5   7        3.00        3.35      9.10 o
   5   5   7     1098.39     1136.63     40.22 o
   6   5   7        0.71        2.87     10.53 o
   7   5   7      117.55      106.77     19.63 o
   8   5   7      129.11      126.88     22.50 o
   9   5   7       12.43        9.10     18.67 o
  -5   6   7       33.50       39.26     19.63 o
  -4   6   7      297.03      336.10     28.73 o
  -3   6   7       11.99        8.40      9.64 o
  -2   6   7     1654.05     1594.11    144.11 o
  -1   6   7      338.75      334.16     26.57 o
   0   6   7     1665.68     1636.51     37.82 o
   1   6   7      686.63      672.29     20.35 o
   2   6   7       58.89       52.25      7.91 o
   3   6   7        4.82        4.33      6.75 o
   4   6   7        0.70        4.08      7.27 o
   5   6   7        4.26        5.75     11.49 o
   6   6   7      430.82      435.69     29.68 o
   7   6   7       88.26       90.01     19.63 o
   8   6   7       40.04       45.01     19.15 o
   9   6   7        1.68       -4.31     18.19 o
  -5   7   7       71.74       83.79     22.98 o
  -4   7   7      152.80      166.62     23.94 o
  -3   7   7      216.08      203.03     22.02 o
  -2   7   7      183.23      182.90     16.42 o
  -1   7   7       35.32       40.16     10.22 o
   0   7   7      396.46      392.10     30.40 o
   1   7   7       71.66       74.21     15.80 o
   2   7   7       33.92       39.26     13.41 o
   3   7   7      272.00      274.45     15.95 o
   4   7   7      160.87      181.61     14.99 o
   5   7   7       76.03       72.30     11.85 o
   6   7   7      455.22      435.69     30.64 o
   7   7   7       68.87       57.45     18.67 o
   8   7   7      262.79      247.05     30.16 o
  -3   8   7      208.34      208.13     33.51 o
  -2   8   7      156.47      163.62     17.27 o
  -1   8   7      137.15      139.29     14.88 o
   0   8   7      233.49      225.03     26.33 o
   1   8   7       32.93       34.95     15.32 o
   2   8   7        8.22        8.14     12.93 o
   3   8   7      544.07      546.29     33.99 o
   4   8   7      345.02      339.46     27.77 o
   5   8   7        2.31       -1.92     11.97 o
   6   8   7      352.35      326.08     21.30 o
   7   8   7       59.66       66.55     20.59 o
   8   8   7       34.91       39.26     21.07 o
  -2   9   7        4.22       -0.76     13.03 o
  -1   9   7       37.19       35.91     19.63 o
   0   9   7       83.13       71.34     21.07 o
   1   9   7      198.07      225.03     26.81 o
   2   9   7      186.36      217.85     25.85 o
   3   9   7        6.22        2.39     13.41 o
   4   9   7      305.26      316.47     31.12 o
   5   9   7       16.34        6.70     16.28 o
   6   9   7      154.55      151.29     23.94 o
   7   9   7        0.47        4.31     18.19 o
   0  10   7       11.65        2.87     19.15 o
   1  10   7       52.06       59.85     22.02 o
   2  10   7       84.01       95.28     23.46 o
   3  10   7       14.49       11.49     16.28 o
   4  10   7       57.60       66.07     22.02 o
   5  10   7      105.33      103.90     22.98 o
  -5  -8   8      262.53      218.80     28.25 o
  -4  -8   8      451.44      417.02     33.99 o
  -3  -8   8       12.30        3.83     16.76 o
  -2  -8   8      266.28      231.25     28.73 o
  -1  -8   8        1.16        5.27     17.24 o
   0  -8   8      220.72      210.18     28.25 o
   1  -8   8      160.58      174.28     26.33 o
  -7  -7   8      264.66      241.31     31.60 o
  -6  -7   8      154.66      174.28     26.81 o
  -5  -7   8      262.77      250.40     28.73 o
  -4  -7   8      528.20      532.40     35.91 o
  -3  -7   8       92.44      112.99     21.07 o
  -2  -7   8      275.18      273.38     28.73 o
  -1  -7   8       18.59       15.80     13.88 o
   0  -7   8       86.46       92.88     20.11 o
   1  -7   8      258.37      262.37     28.25 o
   2  -7   8       28.02       25.85     17.24 o
   3  -7   8      431.22      468.73     39.74 o
  -7  -6   8       94.13       85.22     22.98 o
  -6  -6   8      662.99      673.64     40.22 o
  -5  -6   8      247.85      244.18     24.90 o
  -4  -6   8      264.08      279.61     26.81 o
  -3  -6   8      242.31      243.70     23.94 o
  -2  -6   8      473.32      484.05     30.64 o
  -1  -6   8      413.43      432.82     30.64 o
   0  -6   8        0.04       -0.48     11.01 o
   1  -6   8     1118.59     1137.11     46.44 o
   2  -6   8      187.40      213.06     25.38 o
   3  -6   8      145.66      163.26     23.94 o
   4  -6   8       27.17       28.25     20.59 o
  -8  -5   8        3.74       10.05     17.71 o
  -7  -5   8        0.33       -5.27     16.28 o
  -6  -5   8       23.14       26.33     16.76 o
  -5  -5   8      625.57      557.30     33.04 o
  -4  -5   8     1013.10      992.51     40.22 o
  -3  -5   8      146.49      147.94     19.15 o
  -2  -5   8       10.95       16.76     10.05 o
  -1  -5   8      101.54      131.11     11.65 o
   0  -5   8      116.76      118.26     17.24 o
   1  -5   8     4291.41     4313.34     80.44 o
   2  -5   8       88.06       92.88     18.67 o
   3  -5   8      292.43      312.17     27.29 o
   4  -5   8       37.56       51.23     17.24 o
   5  -5   8       28.29       22.98     19.63 o
  -8  -4   8      504.46      442.87     37.34 o
  -7  -4   8       29.39       42.61     16.76 o
  -6  -4   8      331.66      306.42     28.25 o
  -5  -4   8      250.33      237.48     22.98 o
  -4  -4   8      133.45      118.74     17.24 o
  -3  -4   8      491.95      498.41     27.77 o
  -2  -4   8       54.83       44.23      8.44 o
  -1  -4   8      804.33      810.97     22.22 o
   0  -4   8      744.68      750.95     26.81 o
   1  -4   8       34.71       32.60      7.79 o
   2  -4   8      153.92      158.66     13.00 o
   3  -4   8        1.51        5.27     12.45 o
   4  -4   8      397.30      379.19     30.16 o
   5  -4   8       29.95       40.22     16.76 o
   6  -4   8        7.52        5.75     18.19 o
  -8  -3   8       48.38       64.16     20.11 o
  -7  -3   8       32.51       30.64     15.80 o
  -6  -3   8     2122.95     2026.20     57.45 o
  -5  -3   8        3.12       -1.92     10.53 o
  -4  -3   8      458.85      460.11     27.77 o
  -3  -3   8       73.29       66.07     11.97 o
  -2  -3   8       12.17       16.52      6.77 o
  -1  -3   8      505.16      516.92     17.43 o
   0  -3   8     1925.37     1924.32     48.12 o
   1  -3   8      189.41      170.68     16.76 o
   2  -3   8     1036.58      716.06    535.52 o
   3  -3   8      608.17      634.71     33.04 o
   4  -3   8        4.45        5.49      8.29 o
   5  -3   8       44.15       42.13     16.28 o
   6  -3   8       59.89       58.89     19.15 o
  -9  -2   8       97.40       99.11     26.81 o
  -8  -2   8      400.79      372.01     34.47 o
  -7  -2   8       73.33       83.31     18.67 o
  -6  -2   8       74.88       74.21     16.76 o
  -5  -2   8       16.53       14.84     12.45 o
  -4  -2   8       90.66       93.84     14.36 o
  -3  -2   8     1259.75     1318.41     27.75 o
  -2  -2   8      263.94      250.88     13.03 o
  -1  -2   8        7.81        4.56      5.04 o
   0  -2   8      459.50      475.87     24.18 o
   1  -2   8      108.79      110.80      9.31 o
   2  -2   8      111.29      114.39      9.95 o
   3  -2   8       18.06       23.82      7.27 o
   4  -2   8        2.07        2.65      7.27 o
   5  -2   8     1164.94     1164.22     29.28 o
   6  -2   8        0.40       -0.49     10.14 o
  -8  -1   8        5.60        6.70     18.67 o
  -7  -1   8      851.65      842.65     42.61 o
  -6  -1   8        4.44        4.31     12.93 o
  -5  -1   8     1648.77     1634.08     48.36 o
  -4  -1   8     1981.93     2019.98     50.27 o
  -3  -1   8       68.51       89.31      9.14 o
  -2  -1   8     1629.59     1595.53     63.20 o
  -1  -1   8       33.41       20.73      5.58 o
   0  -1   8     1164.31     1159.21     40.22 o
   1  -1   8       90.67       76.16      7.79 o
   2  -1   8       52.13       65.65      7.61 o
   3  -1   8      553.57      559.21     17.41 o
   4  -1   8       74.71       81.34      9.41 o
   5  -1   8     1788.35     1807.46     65.11 o
   6  -1   8       89.35      118.74     19.15 o
   7  -1   8       35.76       34.95     18.19 o
   8  -1   8      221.76      229.34     28.25 o
  -8   0   8       23.87       25.85     18.19 o
  -7   0   8      127.92      141.72     22.02 o
  -6   0   8      120.04      105.81     18.19 o
  -5   0   8     1024.38     1081.57     40.22 o
  -4   0   8     2424.59     2446.57     55.06 o
  -3   0   8       13.60       23.45      6.60 o
  -2   0   8     1796.87     1741.62     53.38 o
  -1   0   8      136.21      140.52      9.82 o
   0   0   8      643.56      593.51     13.84 o
   1   0   8      656.55      621.96     38.78 o
   2   0   8      125.36      126.86      9.61 o
   3   0   8     1224.97     1202.54     25.61 o
   4   0   8      314.35      341.43     14.71 o
   5   0   8     1839.18     1753.30     48.84 o
   6   0   8      472.34      461.07     29.68 o
   7   0   8      126.38      144.11     21.55 o
   8   0   8      273.94      275.78     30.16 o
  -8   1   8       23.14       28.25     20.59 o
  -7   1   8       50.90       61.76     20.11 o
  -6   1   8        3.85        8.14     12.45 o
  -5   1   8      171.97      146.03     19.15 o
  -4   1   8     2229.82     2289.05     53.62 o
  -3   1   8      413.54      434.02     16.59 o
  -2   1   8      866.00      893.36     43.09 o
  -1   1   8     1184.70     1234.66     56.45 o
   0   1   8       39.28       30.25      8.22 o
   1   1   8     4925.20     5019.63    116.55 o
   2   1   8        0.11       -0.75      4.14 o
   3   1   8     3132.53     3283.74     93.12 o
   4   1   8      187.56      172.84     17.24 o
   5   1   8      287.46      289.66     22.98 o
   6   1   8      530.42      551.08     31.60 o
   7   1   8        1.54        4.31     13.41 o
   8   1   8      241.61      280.09     30.16 o
   9   1   8      112.55      112.03     23.46 o
  -8   2   8       51.69       49.31     21.07 o
  -7   2   8      120.30      113.95     21.55 o
  -6   2   8     1283.23     1308.99     50.27 o
  -5   2   8      150.86      116.82     17.71 o
  -4   2   8      289.24      324.13     24.42 o
  -3   2   8      502.76      562.21     18.95 o
  -2   2   8      753.35      714.49     36.64 o
  -1   2   8       52.38       33.50      4.76 o
   0   2   8      989.77     1082.80     19.93 o
   1   2   8     4396.65     4489.13    143.86 o
   2   2   8      203.54      193.17      9.19 o
   3   2   8      358.93      337.54     21.07 o
   4   2   8     1324.69     1262.55     39.26 o
   5   2   8      215.16      204.92     20.59 o
   6   2   8      263.83      281.04     23.94 o
   7   2   8       11.88       15.32     12.45 o
   8   2   8      291.28      291.58     30.16 o
   9   2   8      160.49      136.45     24.42 o
  -7   3   8       44.67       32.08     20.11 o
  -6   3   8     1050.66     1047.57     46.92 o
  -5   3   8        1.08        2.87     12.93 o
  -4   3   8       89.65      111.56     17.24 o
  -3   3   8      959.34     1019.12     24.80 o
  -2   3   8      789.24      780.94     33.62 o
  -1   3   8      952.51      892.28     87.05 o
   0   3   8      162.66      143.09     54.41 o
   1   3   8      162.85      100.30     37.41 o
   2   3   8      567.47      563.35     15.32 o
   3   3   8       72.77       65.59     11.01 o
   4   3   8      259.06      248.01     20.59 o
   5   3   8        2.95       -0.96     10.05 o
   6   3   8        5.51       15.32     11.97 o
   7   3   8      170.08      203.96     24.90 o
   8   3   8        4.57        3.35     15.32 o
   9   3   8      134.37      134.54     23.94 o
  -7   4   8       86.48       82.83     22.98 o
  -6   4   8      300.18      287.75     31.60 o
  -5   4   8      269.80      317.43     29.21 o
  -4   4   8      321.05      337.06     26.81 o
  -3   4   8      640.79      588.56     49.55 o
  -2   4   8      125.07      125.72      8.85 o
  -1   4   8      566.09      545.70     14.18 o
   0   4   8      431.11      411.80     11.96 o
   1   4   8     1574.42     1661.08     30.88 o
   2   4   8        5.49        5.22      5.58 o
   3   4   8       48.02       40.22     10.05 o
   4   4   8       11.54       16.28     10.53 o
   5   4   8       24.53       28.25     11.97 o
   6   4   8       28.78       26.81     12.45 o
   7   4   8       59.76       63.20     16.28 o
   8   4   8      127.24      122.57     22.98 o
   9   4   8      142.96      136.45     25.38 o
  -6   5   8       83.68       70.38     21.07 o
  -5   5   8      162.90      174.76     23.94 o
  -4   5   8        8.32        9.10     12.93 o
  -3   5   8      887.28      821.72     80.67 o
  -2   5   8      183.70      172.97     14.36 o
  -1   5   8      173.97      164.65     10.36 o
   0   5   8     1362.66     1344.94     21.09 o
   1   5   8       43.36       53.30      6.22 o
   2   5   8        2.60        4.06      5.92 o
   3   5   8        2.03        0.96      5.76 o
   4   5   8      183.56      173.32     19.15 o
   5   5   8     1603.11     1562.26     47.88 o
   6   5   8       85.64       74.69     15.80 o
   7   5   8      137.93      145.55     20.59 o
   8   5   8      156.48      168.05     23.94 o
   9   5   8       30.69       31.12     20.59 o
  -5   6   8        3.40        4.79     17.71 o
  -4   6   8       56.31       67.51     19.63 o
  -3   6   8      195.86      174.61     15.91 o
  -2   6   8      433.47      417.69     39.26 o
  -1   6   8      137.75      137.49     18.19 o
   0   6   8      376.15      375.33     16.77 o
   1   6   8      381.81      402.03     17.11 o
   2   6   8      337.21      379.76     16.35 o
   3   6   8      214.92      240.59     15.19 o
   4   6   8        2.91        0.00      7.45 o
   5   6   8      264.63      258.06     23.94 o
   6   6   8       96.00       95.76     18.67 o
   7   6   8      344.52      331.80     30.64 o
   8   6   8       95.30       95.76     22.50 o
   9   6   8       13.43       16.28     20.59 o
  -4   7   8      175.60      168.05     26.33 o
  -3   7   8      142.08      126.15     15.56 o
  -2   7   8     1129.77     1148.21     32.64 o
  -1   7   8      643.75      634.54     26.09 o
   0   7   8      273.37      283.44     26.33 o
   1   7   8      569.05      569.27     32.56 o
   2   7   8       40.13       37.34     13.88 o
   3   7   8      396.30      413.41     18.88 o
   4   7   8       98.30       91.83     11.99 o
   5   7   8      346.93      343.21     19.60 o
   6   7   8      258.30      260.46     26.81 o
   7   7   8      165.25      137.89     22.02 o
   8   7   8      201.90      118.74     24.90 o
  -3   8   8        9.58        4.55     13.20 o
  -2   8   8      203.73      225.45     20.12 o
  -1   8   8       15.56        5.27     13.88 o
   0   8   8       75.95       75.17     19.15 o
   1   8   8      185.11      207.31     23.94 o
   2   8   8        2.33        0.48     13.41 o
   3   8   8      545.71      552.51     33.99 o
   4   8   8      105.24      102.94     20.11 o
   5   8   8      149.63      135.97     22.50 o
   6   8   8       84.61       91.47     15.23 o
   7   8   8       42.26       33.04     19.63 o
  -1   9   8       69.61       84.74     21.55 o
   0   9   8       52.88       38.30     19.63 o
   1   9   8       27.15       13.41     16.76 o
   2   9   8        0.23       -1.44     15.32 o
   3   9   8      156.59      152.25     23.94 o
   4   9   8      489.74      469.68     34.95 o
   5   9   8      170.27      161.35     25.85 o
   6   9   8       23.52       26.33     17.71 o
   1  10   8      194.72      170.92     28.25 o
   2  10   8       72.44       74.69     23.46 o
   3  10   8       73.33       79.96     22.98 o
   4  10   8        6.32        3.83     18.67 o
  -4  -8   9       47.85       55.54     21.55 o
  -3  -8   9      179.96      197.26     28.25 o
  -2  -8   9      135.85      122.57     23.46 o
  -1  -8   9      170.21      145.07     24.90 o
   0  -8   9       93.42      101.98     22.98 o
  -6  -7   9      217.76      206.83     28.25 o
  -5  -7   9      454.35      451.01     35.91 o
  -4  -7   9      380.67      341.37     30.64 o
  -3  -7   9       60.85       62.24     17.71 o
  -2  -7   9      382.37      376.32     31.12 o
  -1  -7   9       16.73       11.49     14.36 o
   0  -7   9      743.62      786.16     43.09 o
   1  -7   9      223.95      243.70     29.68 o
   2  -7   9      113.24      116.82     23.46 o
  -7  -6   9      509.08      520.43     40.70 o
  -6  -6   9       87.68      108.20     23.46 o
  -5  -6   9      664.16      631.03     38.30 o
  -4  -6   9      435.91      454.84     32.56 o
  -3  -6   9      138.70      128.79     21.07 o
  -2  -6   9        4.16        1.44     11.49 o
  -1  -6   9      519.40      465.38     33.04 o
   0  -6   9     1349.12     1351.12     51.23 o
   1  -6   9      526.80      548.68     34.95 o
   2  -6   9       32.74       29.21     17.71 o
   3  -6   9      567.97      641.57     40.22 o
   4  -6   9       15.39        8.14     20.11 o
  -8  -5   9      190.56      210.66     29.21 o
  -7  -5   9      676.16      660.72     42.13 o
  -6  -5   9      264.81      281.04     28.25 o
  -5  -5   9       41.63       29.21     15.32 o
  -4  -5   9      590.71      607.09     33.99 o
  -3  -5   9      183.52      163.26     20.59 o
  -2  -5   9      156.83      169.01     20.59 o
  -1  -5   9       11.08       17.19      8.93 o
   0  -5   9      177.56      151.77     19.63 o
   1  -5   9      566.07      526.18     33.04 o
   2  -5   9      150.16      154.65     21.07 o
   3  -5   9      649.88      662.63     37.82 o
   4  -5   9       74.40       97.19     21.07 o
   5  -5   9       90.83       98.63     24.90 o
  -8  -4   9      294.18      305.46     33.51 o
  -7  -4   9      309.45      296.84     29.68 o
  -6  -4   9      198.70      213.06     25.38 o
  -5  -4   9        2.95       -0.48     11.97 o
  -4  -4   9      202.91      184.33     21.07 o
  -3  -4   9     1006.78      958.52     39.26 o
  -2  -4   9      908.25      949.66     26.81 o
  -1  -4   9      311.41      371.86     44.77 o
   0  -4   9        1.67        1.14      6.79 o
   1  -4   9      176.01      181.27     13.90 o
   2  -4   9       12.51       11.01      8.13 o
   3  -4   9      363.82      393.56     29.68 o
   4  -4   9      180.26      207.31     24.42 o
   5  -4   9        1.73        2.87     16.76 o
   6  -4   9      340.38      358.61     35.91 o
  -8  -3   9       14.26       22.98     20.59 o
  -7  -3   9       15.43       12.93     17.24 o
  -6  -3   9      327.95      325.57     27.77 o
  -5  -3   9      117.65      118.26     19.15 o
  -4  -3   9     1092.44     1056.19     41.18 o
  -3  -3   9      127.48      130.23     16.28 o
  -2  -3   9       17.32       16.48      6.93 o
  -1  -3   9     1243.44     1186.46     32.80 o
   0  -3   9       63.62       66.19      9.07 o
   1  -3   9      136.94      126.88     11.16 o
   2  -3   9      102.07       85.09     10.09 o
   3  -3   9       45.30       19.72     21.78 o
   4  -3   9      432.21      465.85     30.64 o
   5  -3   9      139.28      158.00     22.50 o
   6  -3   9       90.95      107.73     22.50 o
  -8  -2   9       91.04      103.42     22.98 o
  -7  -2   9       22.56       15.32     15.80 o
  -6  -2   9       25.77       20.59     14.36 o
  -5  -2   9        6.07        2.87     12.45 o
  -4  -2   9      450.91      462.98     27.77 o
  -3  -2   9      582.18      550.95     19.63 o
  -2  -2   9       47.05       52.85      8.10 o
  -1  -2   9     2002.40     1998.08     94.80 o
   0  -2   9      561.46      552.40     28.25 o
   1  -2   9       63.45       70.63      8.80 o
   2  -2   9        4.34        3.35      5.86 o
   3  -2   9      346.57      335.40     16.42 o
   4  -2   9     1043.02     1063.81     34.23 o
   5  -2   9      220.97      227.57     16.92 o
   6  -2   9      160.65      147.46     22.02 o
  -8  -1   9      240.04      217.37     30.16 o
  -7  -1   9       15.03        7.18     14.84 o
  -6  -1   9        2.00        0.00     13.88 o
  -5  -1   9      527.61      541.98     31.12 o
  -4  -1   9     1459.35     1486.62     45.96 o
  -3  -1   9      514.98      485.84     18.43 o
  -2  -1   9      582.31      591.71     36.63 o
  -1  -1   9      711.56      681.89     19.46 o
   0  -1   9     2992.35     3013.50    159.19 o
   1  -1   9       78.55       84.54      8.38 o
   2  -1   9     1495.10     1534.47     38.78 o
   3  -1   9      300.93      296.73     14.70 o
   4  -1   9      455.58      444.76     22.74 o
   5  -1   9      377.42      380.99     24.66 o
   6  -1   9       87.58       83.31     18.67 o
   7  -1   9      157.26      148.42     23.46 o
   8  -1   9       19.63       16.28     19.63 o
  -8   0   9       55.99       44.05     22.50 o
  -7   0   9      161.44      173.80     25.85 o
  -6   0   9       44.01       45.96     15.80 o
  -5   0   9      807.73      806.27     37.82 o
  -4   0   9      943.75      919.74     36.39 o
  -3   0   9     2792.44     2745.15     52.91 o
  -2   0   9      962.53      921.27     22.84 o
  -1   0   9      690.48      745.23     32.80 o
   0   0   9      954.28      935.57     21.31 o
   1   0   9      215.10      231.72     30.40 o
   2   0   9     2403.63     2506.40    138.37 o
   3   0   9      367.92      363.61     14.71 o
   4   0   9        1.58        1.47      6.54 o
   5   0   9      731.65      767.49     35.43 o
   6   0   9       99.26       91.93     18.19 o
   7   0   9     1048.47     1062.42     46.44 o
   8   0   9      124.68      130.71     24.90 o
  -8   1   9       43.96       50.27     23.46 o
  -7   1   9     1213.84     1147.64     51.71 o
  -6   1   9      133.16      134.54     20.59 o
  -5   1   9      602.96      603.26     33.99 o
  -4   1   9      767.66      798.61     35.43 o
  -3   1   9      492.77      513.35     18.95 o
  -2   1   9      711.60      757.33     25.38 o
  -1   1   9      129.56      124.96      7.40 o
   0   1   9      642.40      604.77     14.26 o
   1   1   9      304.26      303.08     10.72 o
   2   1   9       65.44       80.28      7.76 o
   3   1   9     1971.14     1961.91     30.16 o
   4   1   9      373.23      394.04     24.42 o
   5   1   9       63.71       69.90     14.36 o
   6   1   9        8.94        8.14     12.93 o
   7   1   9       37.44       20.11     14.36 o
   8   1   9      784.38      717.69     42.61 o
  -7   2   9      398.26      381.59     34.95 o
  -6   2   9      133.06      141.24     21.55 o
  -5   2   9     1051.74     1034.65     42.61 o
  -4   2   9      560.73      533.36     29.68 o
  -3   2   9      121.57      128.17     11.31 o
  -2   2   9     1046.82     1016.39     37.68 o
  -1   2   9      168.69      180.31      8.86 o
   0   2   9      379.13      334.51     11.02 o
   1   2   9     1978.70     1985.86     38.85 o
   2   2   9        0.76        0.89      4.70 o
   3   2   9     2248.12     2271.82     51.71 o
   4   2   9      452.35      451.01     25.85 o
   5   2   9      694.10      715.78     33.51 o
   6   2   9      122.52      122.09     18.19 o
   7   2   9       49.55       40.22     16.76 o
   8   2   9      577.21      603.74     38.78 o
  -7   3   9      295.64      289.66     32.08 o
  -6   3   9      516.60      505.11     36.39 o
  -5   3   9       74.42       54.10     16.28 o
  -4   3   9       80.00       79.48     16.76 o
  -3   3   9      100.48       96.47     10.66 o
  -2   3   9      165.77      107.61     43.02 o
  -1   3   9      453.19      451.13     13.16 o
   0   3   9       97.59       97.85      7.00 o
   1   3   9      242.63      235.10      9.55 o
   2   3   9        0.86        2.13      5.24 o
   3   3   9      200.28      198.22     19.15 o
   4   3   9      229.23      251.36     22.02 o
   5   3   9       29.69       27.77     11.97 o
   6   3   9      317.29      326.53     27.29 o
   7   3   9        4.65        0.48     13.41 o
   8   3   9      674.52      648.27     39.74 o
   9   3   9      178.56      167.09     28.25 o
  -6   4   9      387.87      360.04     34.95 o
  -5   4   9      187.89      164.70     23.94 o
  -4   4   9      283.02      298.76     26.81 o
  -3   4   9       60.64       69.25     10.82 o
  -2   4   9       12.80       10.19      5.79 o
  -1   4   9      947.92      821.64     60.02 o
   0   4   9      320.57      329.07     11.56 o
   1   4   9      422.20      434.36     13.23 o
   2   4   9       73.29       74.52      8.80 o
   3   4   9        0.99        0.22      6.26 o
   4   4   9      356.52      388.29     25.85 o
   5   4   9       19.69       16.76     12.45 o
   6   4   9      107.15      119.70     19.63 o
   7   4   9      116.42      131.19     20.59 o
   8   4   9       18.50       19.63     16.28 o
   9   4   9        7.87        6.70     19.15 o
  -6   5   9        1.70        2.39     17.71 o
  -5   5   9       25.32        8.14     17.71 o
  -4   5   9        0.76        1.44     12.93 o
  -3   5   9       20.97       29.68     10.50 o
  -2   5   9       44.24       48.76      7.90 o
  -1   5   9      502.36      519.34     19.26 o
   0   5   9       10.49        6.70      5.53 o
   1   5   9      637.56      658.12     20.46 o
   2   5   9       62.41       70.25      9.61 o
   3   5   9       88.08       79.08     10.14 o
   4   5   9      328.07      292.54     23.46 o
   5   5   9      106.70       91.45     16.28 o
   6   5   9      174.89      173.80     22.50 o
   7   5   9       91.32      107.25     21.07 o
   8   5   9        0.66        3.35     17.24 o
  -5   6   9       79.56      116.34     25.85 o
  -4   6   9       28.53       47.40     19.15 o
  -3   6   9      451.89      418.48     47.88 o
  -2   6   9       36.30       42.64     11.00 o
  -1   6   9        3.42       -0.90      7.91 o
   0   6   9      287.95      261.41     23.94 o
   1   6   9       25.81       33.26      8.72 o
   2   6   9       17.52       26.55      8.63 o
   3   6   9       22.80       25.62      8.44 o
   4   6   9      440.37      438.24     20.14 o
   5   6   9      256.74      255.67     23.46 o
   6   6   9        0.27        1.44     13.88 o
   7   6   9      275.82      264.77     29.68 o
   8   6   9       37.68       26.33     19.63 o
  -4   7   9        3.38       11.97     19.15 o
  -3   7   9      765.56      737.60     76.13 o
  -2   7   9      626.54      586.47     44.77 o
  -1   7   9      293.88      194.18    152.73 o
   0   7   9      220.38      221.68     24.90 o
   1   7   9        8.21        8.62     11.49 o
   2   7   9       98.51       94.80     17.71 o
   3   7   9      481.09      481.94     21.26 o
   4   7   9       71.01       79.48     11.68 o
   5   7   9      175.84      189.07     16.24 o
   6   7   9        0.06        3.83     15.32 o
   7   7   9      423.07      385.42     33.99 o
   8   7   9       36.86       22.98     20.59 o
  -3   8   9       88.44       88.68     17.26 o
  -2   8   9      311.78      311.92     23.01 o
  -1   8   9        0.74       -2.87     15.80 o
   0   8   9      587.18      585.55     37.82 o
   1   8   9      162.09      162.79     23.46 o
   2   8   9      351.63      339.46     30.16 o
   3   8   9      403.55      400.26     32.08 o
   4   8   9       12.02        3.83     14.84 o
   5   8   9       38.02       38.30     18.19 o
   6   8   9        2.40        1.11     11.99 o
   7   8   9       10.09        3.83     18.19 o
  -1   9   9       33.78       33.99     21.07 o
   0   9   9       11.58       16.76     19.15 o
   1   9   9        5.65       13.41     17.71 o
   2   9   9      220.15      214.49     27.29 o
   3   9   9      189.62      180.02     24.42 o
   4   9   9       71.41       52.19     20.11 o
   5   9   9       57.78       53.62     20.59 o
   6   9   9        7.56        6.70     19.15 o
   3  10   9       42.19       48.36     20.11 o
  -5  -7  10      350.86      351.43     33.04 o
  -4  -7  10       17.67       22.98     18.67 o
  -3  -7  10       77.09       78.52     21.55 o
  -2  -7  10        8.12       11.01     15.32 o
  -1  -7  10      181.33      184.33     27.29 o
   0  -7  10       96.42      112.99     24.42 o
   1  -7  10       94.03      102.46     24.90 o
  -6  -6  10       49.98       45.48     22.02 o
  -5  -6  10      174.52      169.01     23.94 o
  -4  -6  10      157.16      140.76     21.55 o
  -3  -6  10      293.61      284.40     27.77 o
  -2  -6  10      414.72      387.81     30.16 o
  -1  -6  10       34.20       22.50     14.84 o
   0  -6  10      540.27      484.05     34.47 o
   1  -6  10       80.71       79.96     21.07 o
   2  -6  10      303.07      316.47     31.12 o
   3  -6  10      222.32      227.90     30.16 o
  -7  -5  10      283.19      303.55     33.04 o
  -6  -5  10      296.75      282.48     32.08 o
  -5  -5  10      271.43      308.34     29.21 o
  -4  -5  10      117.86      115.87     19.15 o
  -3  -5  10      593.91      569.75     33.51 o
  -2  -5  10      685.99      655.97     25.03 o
  -1  -5  10      183.58      104.05     91.69 o
   0  -5  10      503.72      548.20     33.51 o
   1  -5  10      193.61      193.43     23.46 o
   2  -5  10      110.37      110.60     21.07 o
   3  -5  10      119.17      132.62     23.46 o
   4  -5  10        1.33       -4.79     17.71 o
  -7  -4  10      335.66      336.58     34.47 o
  -6  -4  10      528.04      496.02     34.95 o
  -5  -4  10      120.63      146.99     21.55 o
  -4  -4  10      556.28      568.48     24.37 o
  -3  -4  10      171.39      172.84     21.07 o
  -2  -4  10      419.58      436.45     19.97 o
  -1  -4  10      874.98      916.84     29.21 o
   0  -4  10     1136.10     1122.36     32.80 o
   1  -4  10      642.93      473.03    361.48 o
   2  -4  10        0.79       -2.87     12.45 o
   3  -4  10      392.52      443.83     32.08 o
   4  -4  10       83.22       92.40     19.63 o
   5  -4  10       79.27      106.29     23.46 o
  -8  -3  10       70.84       60.33     24.42 o
  -7  -3  10       83.70       95.28     23.46 o
  -6  -3  10        2.94        0.96     14.36 o
  -5  -3  10        1.74        0.96     13.88 o
  -4  -3  10        5.28       11.97     11.97 o
  -3  -3  10     1066.48     1064.45     28.49 o
  -2  -3  10     1554.48     1553.78     32.82 o
  -1  -3  10      863.44      892.21     34.71 o
   0  -3  10        3.46        2.87      6.77 o
   1  -3  10        3.02        5.56      7.09 o
   2  -3  10      464.11      449.49     19.63 o
   3  -3  10     3196.93     3113.49    151.06 o
   4  -3  10      163.31      174.53     24.42 o
   5  -3  10      107.74      104.37     21.07 o
  -8  -2  10      193.32      206.35     31.12 o
  -7  -2  10       55.57       68.47     20.11 o
  -6  -2  10      356.03      339.93     29.68 o
  -5  -2  10       56.71       69.90     18.19 o
  -4  -2  10      306.42      285.35     23.94 o
  -3  -2  10       19.48       21.31      8.13 o
  -2  -2  10       53.53       51.40      8.78 o
  -1  -2  10      944.81      978.82     48.12 o
   0  -2  10        7.64        4.25      5.92 o
   1  -2  10       83.91      102.32     12.93 o
   2  -2  10       46.22       52.67      9.31 o
   3  -2  10        8.30       12.45      8.13 o
   4  -2  10        8.76        5.51      8.46 o
   5  -2  10       35.21       35.19     11.17 o
   6  -2  10      303.01      338.50     30.64 o
  -8  -1  10      185.41      216.41     31.12 o
  -7  -1  10        1.43        3.35     17.24 o
  -6  -1  10        5.63        1.44     14.84 o
  -5  -1  10       15.40       13.88     13.88 o
  -4  -1  10     4024.10     4010.75     76.13 o
  -3  -1  10      168.86      186.99     13.54 o
  -2  -1  10      365.03      397.45     17.59 o
  -1  -1  10       20.09       18.35      6.75 o
   0  -1  10       86.63       95.32      9.48 o
   1  -1  10      147.40      153.35     13.17 o
   2  -1  10      922.92      928.61     35.67 o
   3  -1  10      303.00      299.73     38.54 o
   4  -1  10     1070.06     1105.45     43.81 o
   5  -1  10      701.70      693.28     35.91 o
   6  -1  10       36.73       45.01     17.24 o
   7  -1  10        8.69        5.27     18.19 o
  -8   0  10       88.11       99.11     24.42 o
  -7   0  10      125.37      136.93     25.38 o
  -6   0  10      308.02      265.72     26.81 o
  -5   0  10      113.02      146.99     21.07 o
  -4   0  10        2.60        5.27     10.53 o
  -3   0  10       78.58       76.40      9.98 o
  -2   0  10       75.59       66.42      8.97 o
  -1   0  10      606.52      611.67     23.70 o
   0   0  10        4.07        5.33      5.24 o
   1   0  10       12.96        9.59      5.58 o
   2   0  10      864.82      871.02     32.32 o
   3   0  10      775.74      778.40     47.16 o
   4   0  10      362.72      359.56     25.85 o
   5   0  10       47.37       47.40     15.32 o
   6   0  10        0.71       -2.39     12.45 o
   7   0  10      244.65      238.43     29.68 o
   8   0  10       15.92       14.84     20.11 o
  -7   1  10       98.06       97.19     23.94 o
  -6   1  10       29.55       51.23     17.24 o
  -5   1  10     1788.06     1697.76     54.10 o
  -4   1  10      129.09      126.40     17.71 o
  -3   1  10     1352.79     1332.44     30.30 o
  -2   1  10     1003.96     1000.26     26.33 o
  -1   1  10        3.36        3.08      5.92 o
   0   1  10      553.33      462.26     81.15 o
   1   1  10       42.51       35.82      7.27 o
   2   1  10     1909.34     1935.27     75.41 o
   3   1  10      706.66      644.44     30.16 o
   4   1  10       25.60       26.81     11.49 o
   5   1  10       75.49       90.97     17.24 o
   6   1  10       10.19       12.45     14.36 o
   7   1  10      536.03      525.22     36.39 o
   8   1  10       37.70       50.27     21.07 o
  -7   2  10      183.88      219.28     28.25 o
  -6   2  10       37.48       20.59     17.71 o
  -5   2  10      579.94      563.05     34.95 o
  -4   2  10      418.59      388.77     27.29 o
  -3   2  10      963.62      961.48     26.06 o
  -2   2  10      901.47      878.36     45.30 o
  -1   2  10        3.91        2.03      4.59 o
   0   2  10     1367.19     1365.83     27.17 o
   1   2  10      377.17      358.97     11.16 o
   2   2  10      840.50      877.00     23.50 o
   3   2  10      401.47      371.06     24.90 o
   4   2  10       69.72       62.72     13.41 o
   5   2  10      124.90      118.26     17.71 o
   6   2  10       32.41       28.25     13.88 o
   7   2  10      596.21      588.42     36.39 o
   8   2  10      281.28      282.00     30.64 o
  -7   3  10      224.95      211.14     31.12 o
  -6   3  10       93.75       87.62     22.50 o
  -5   3  10       98.68       92.88     19.15 o
  -4   3  10       22.46       11.97     13.88 o
  -3   3  10      114.28      116.41     12.35 o
  -2   3  10     1116.13     1119.77     54.98 o
  -1   3  10      453.38      446.79     15.26 o
   0   3  10     1347.77     1371.42     47.33 o
   1   3  10     1273.91     1328.62     34.76 o
   2   3  10       76.81       79.28      8.93 o
   3   3  10     1174.86     1155.30     39.74 o
   4   3  10        7.43        2.39     10.53 o
   5   3  10      777.36      797.17     36.87 o
   6   3  10       28.95       37.82     15.80 o
   7   3  10       74.78       67.99     19.15 o
   8   3  10      470.18      473.51     36.39 o
  -6   4  10       90.24       74.21     23.46 o
  -5   4  10       37.15       40.70     17.24 o
  -4   4  10      371.52      385.90     30.64 o
  -3   4  10       63.95       52.33      8.70 o
  -2   4  10      310.10      334.24     21.77 o
  -1   4  10      648.94      639.09     20.64 o
   0   4  10      639.63      575.72    176.90 o
   1   4  10      117.56       63.28     53.14 o
   2   4  10      398.35      357.28     46.20 o
   3   4  10      857.98      856.99     24.19 o
   4   4  10        1.17        0.00     11.01 o
   5   4  10       92.67      101.02     18.19 o
   6   4  10      572.64      540.54     34.47 o
   7   4  10       13.79       12.93     16.28 o
   8   4  10      258.58      274.82     32.08 o
  -5   5  10       16.11       13.41     16.76 o
  -4   5  10      458.29      489.79     34.95 o
  -3   5  10        5.37        6.46      9.82 o
  -2   5  10       26.96       20.86      7.45 o
  -1   5  10     1263.87     1270.27     29.09 o
   0   5  10      385.29      396.63     17.75 o
   1   5  10      501.91      493.82     19.13 o
   2   5  10       67.96       64.12      9.82 o
   3   5  10        5.71        9.34      7.79 o
   4   5  10      100.48      114.13     12.53 o
   5   5  10        2.32        4.31     12.93 o
   6   5  10      327.43      299.24     27.29 o
   7   5  10       16.40       11.01     16.76 o
   8   5  10       14.83        9.58     19.15 o
  -4   6  10      188.94      209.71     27.29 o
  -3   6  10      309.57      323.24     29.45 o
  -2   6  10      203.44      205.29     17.07 o
  -1   6  10      154.18      127.88     13.17 o
   0   6  10      108.33      111.56     18.19 o
   1   6  10      123.60      122.84     12.53 o
   2   6  10        2.32        8.73      8.29 o
   3   6  10      468.00      453.37     20.46 o
   4   6  10      135.72      149.81     14.05 o
   5   6  10       25.52       32.08     15.32 o
   6   6  10       24.29       35.91     17.24 o
   7   6  10        0.62       -0.48     16.28 o
   8   6  10       10.11       12.45     19.63 o
  -3   7  10      329.67      333.20     23.69 o
  -2   7  10        0.97        3.35     11.17 o
  -1   7  10      522.48      482.61     33.99 o
   0   7  10      192.64      182.89     22.98 o
   1   7  10        1.12        4.31     13.41 o
   2   7  10      172.42      203.48     22.98 o
   3   7  10       10.55       14.08      9.98 o
   4   7  10      114.38      133.18     14.36 o
   5   7  10       15.06       12.21     10.50 o
   6   7  10       60.57       75.17     20.59 o
   7   7  10      397.21      324.61     33.51 o
  -2   8  10       50.67       47.88     21.55 o
  -1   8  10       21.18       16.28     17.71 o
   0   8  10       53.06       48.36     19.63 o
   1   8  10       53.45       59.85     19.15 o
   2   8  10      132.84      156.08     23.46 o
   3   8  10      241.80      254.23     28.73 o
   4   8  10      191.69      206.83     26.33 o
   5   8  10       87.84       97.67     22.02 o
   6   8  10       10.44        4.79     12.53 o
   1   9  10      342.74      337.06     34.47 o
   2   9  10      284.45      257.11     31.12 o
   3   9  10      342.12      312.64     33.04 o
   4   9  10       18.19       22.98     19.15 o
   5   9  10       60.65       72.30     22.98 o
  -4  -7  11       77.00       77.56     21.55 o
  -3  -7  11      181.50      173.80     27.77 o
  -2  -7  11       25.82       37.34     20.11 o
  -1  -7  11      203.76      202.52     27.77 o
   0  -7  11      192.81      204.92     28.73 o
  -5  -6  11      202.07      195.90     19.60 o
  -4  -6  11      169.87      140.76     22.98 o
  -3  -6  11      124.26      109.64     22.02 o
  -2  -6  11       29.81       34.95     18.67 o
  -1  -6  11      215.68      246.57     29.21 o
   0  -6  11      408.09      427.55     34.47 o
   1  -6  11      159.85      147.46     23.94 o
   2  -6  11      189.00      180.50     26.81 o
  -6  -5  11       49.12       43.09     20.11 o
  -5  -5  11      107.29       99.11     23.46 o
  -4  -5  11      174.02      171.40     24.42 o
  -3  -5  11      413.31      393.56     30.64 o
  -2  -5  11      600.86      598.00     25.18 o
  -1  -5  11      114.27      118.22     14.11 o
   0  -5  11     1113.44     1108.86     47.40 o
   1  -5  11       24.84       26.81     15.32 o
   2  -5  11      612.33      601.35     37.34 o
   3  -5  11       38.87       40.22     20.11 o
   4  -5  11      140.34      138.85     26.81 o
  -7  -4  11      536.42      536.71     42.13 o
  -6  -4  11      137.83      135.97     25.38 o
  -5  -4  11      355.16      365.31     32.56 o
  -4  -4  11        3.69        4.31     14.84 o
  -3  -4  11      958.10      867.07     40.22 o
  -2  -4  11     1133.63     1107.04     30.80 o
  -1  -4  11      119.04      109.04     12.85 o
   0  -4  11       21.42       35.16     10.22 o
   1  -4  11      572.16      512.50     21.97 o
   2  -4  11     1127.81     1120.35     45.96 o
   3  -4  11      193.58      191.03     24.90 o
   4  -4  11       11.21       11.49     18.19 o
   5  -4  11      331.73      369.62     36.39 o
  -7  -3  11      144.76      149.86     25.85 o
  -6  -3  11      156.91      161.83     25.85 o
  -5  -3  11      676.71      644.92     38.78 o
  -4  -3  11      150.98      193.43     23.46 o
  -3  -3  11       21.59       16.35      9.31 o
  -2  -3  11     1568.56     1634.16     35.69 o
  -1  -3  11       97.30       84.76     11.03 o
   0  -3  11       73.16       88.66     11.34 o
   1  -3  11        3.80        2.43      7.61 o
   2  -3  11       99.23       77.52     11.68 o
   3  -3  11      440.00      435.45     20.64 o
   4  -3  11      331.23      352.86     30.16 o
   5  -3  11      435.15      440.48     34.47 o
  -7  -2  11       50.14       54.58     20.59 o
  -6  -2  11      304.34      299.72     31.60 o
  -5  -2  11      497.01      491.71     33.04 o
  -4  -2  11      404.23      402.65     29.68 o
  -3  -2  11       56.46       64.38     10.32 o
  -2  -2  11      220.79      203.22     14.90 o
  -1  -2  11     1472.88     1402.87     57.93 o
   0  -2  11      724.02      735.13     23.53 o
   1  -2  11        4.10        5.32      7.27 o
   2  -2  11       21.67       17.79      8.10 o
   3  -2  11      239.89      259.02     16.92 o
   4  -2  11      247.87      236.90     17.90 o
   5  -2  11      348.30      323.18     29.68 o
   6  -2  11      211.59      221.68     28.25 o
  -7  -1  11        3.60       10.05     19.63 o
  -6  -1  11        8.30        7.18     14.84 o
  -5  -1  11        2.05        0.96     12.45 o
  -4  -1  11     1087.21     1052.84     43.09 o
  -3  -1  11      836.78      819.94     25.73 o
  -2  -1  11      870.67      874.20     25.38 o
  -1  -1  11      256.72      254.74     26.57 o
   0  -1  11        1.08        4.55      7.11 o
   1  -1  11      249.91      250.85     15.22 o
   2  -1  11      108.04      109.86     11.00 o
   3  -1  11      220.11      213.16     15.22 o
   4  -1  11       11.43       18.67     13.41 o
   5  -1  11        6.01        2.39     13.88 o
   6  -1  11      152.63      203.00     25.85 o
   7  -1  11        8.51       12.45     19.63 o
  -7   0  11        2.23       -1.44     18.67 o
  -6   0  11       43.92       65.11     20.11 o
  -5   0  11      126.13      145.07     20.59 o
  -4   0  11       21.50       30.16     14.36 o
  -3   0  11       75.39       66.10     10.83 o
  -2   0  11      690.57      678.86     23.22 o
  -1   0  11      136.58      135.25     11.50 o
   0   0  11        1.38        1.92      6.09 o
   1   0  11     1001.49     1045.62     36.87 o
   2   0  11      947.81      955.18     30.64 o
   3   0  11       75.07       53.62     14.36 o
   4   0  11       10.88       12.93     11.49 o
   5   0  11      140.75      158.96     21.55 o
   6   0  11      294.60      285.35     28.25 o
   7   0  11       18.54       20.59     19.15 o
  -7   1  11        0.25       -1.44     18.67 o
  -6   1  11      434.94      423.72     33.51 o
  -5   1  11       75.14       79.48     17.71 o
  -4   1  11       21.20       12.93     13.88 o
  -3   1  11      221.85      220.07     15.06 o
  -2   1  11      856.53      872.93     24.71 o
  -1   1  11      111.29      114.75     10.66 o
   0   1  11      340.83      308.72     19.39 o
   1   1  11     1217.73     1220.15     70.38 o
   2   1  11     3260.56     3321.74     85.46 o
   3   1  11      157.27      151.29     18.19 o
   4   1  11      440.83      447.66     28.73 o
   5   1  11       35.30       40.22     15.80 o
   6   1  11      159.31      165.66     23.94 o
   7   1  11      105.64      119.70     23.94 o
  -7   2  11      141.86      133.10     27.77 o
  -6   2  11      198.73      191.03     25.85 o
  -5   2  11      356.64      373.45     30.16 o
  -4   2  11       42.66       35.43     15.80 o
  -3   2  11      206.83      208.96     15.90 o
  -2   2  11      615.96      606.18     21.32 o
  -1   2  11     1580.66     1638.96     40.94 o
   0   2  11      793.61      815.35     22.36 o
   1   2  11      178.92      201.13     13.65 o
   2   2  11     1429.61     1381.28     44.05 o
   3   2  11       13.15       11.49     11.49 o
   4   2  11      892.32      902.98     38.30 o
   5   2  11        1.41        1.44     12.45 o
   6   2  11        0.69       -1.92     12.45 o
   7   2  11      408.20      403.61     33.51 o
   8   2  11      185.19      157.04     27.77 o
  -6   3  11      108.07      112.51     24.90 o
  -5   3  11     1362.52     1321.91     51.71 o
  -4   3  11       75.53       75.17     17.24 o
  -3   3  11      147.27      147.69     13.71 o
  -2   3  11      535.88      511.29     23.94 o
  -1   3  11      360.65      374.22     14.06 o
   0   3  11      909.20      894.48     40.88 o
   1   3  11      295.51      278.88     23.94 o
   2   3  11      354.31      357.86     16.50 o
   3   3  11        7.35        7.09      7.57 o
   4   3  11        3.63        1.92     11.97 o
   5   3  11      403.31      389.25     30.16 o
   6   3  11       46.86       31.60     16.28 o
   7   3  11       84.69       82.35     21.07 o
   8   3  11       54.03       72.30     22.98 o
  -6   4  11       33.05       23.46     19.15 o
  -5   4  11      215.45      232.69     28.73 o
  -4   4  11        6.85       12.45     15.80 o
  -3   4  11      752.38      748.81     25.88 o
  -2   4  11      438.15      382.82    131.74 o
  -1   4  11       10.32       10.06      6.40 o
   0   4  11     1268.18     1287.23     30.53 o
   1   4  11      166.10      175.06     13.53 o
   2   4  11       43.13       44.26      8.93 o
   3   4  11      210.66      144.68    104.37 o
   4   4  11        2.51        0.48     11.97 o
   5   4  11      757.66      730.62     38.30 o
   6   4  11      365.31      338.98     31.12 o
   7   4  11      408.44      400.74     34.95 o
   8   4  11       66.72       81.87     23.46 o
  -5   5  11       83.81       93.36     22.50 o
  -4   5  11      115.38      136.45     23.94 o
  -3   5  11       16.85        7.18     10.50 o
  -2   5  11      147.73      154.92     11.69 o
  -1   5  11        4.93        6.99      7.00 o
   0   5  11      207.52      208.31     15.40 o
   1   5  11       72.61       77.53     10.77 o
   2   5  11       15.06       17.48      8.46 o
   3   5  11        7.57       16.72      8.78 o
   4   5  11       30.99       30.38      9.64 o
   5   5  11      163.11      170.92     22.50 o
   6   5  11      223.71      232.69     26.33 o
   7   5  11       14.34       13.41     18.19 o
   8   5  11      105.73      108.68     25.85 o
  -4   6  11      281.79      312.64     33.99 o
  -3   6  11      257.27      237.32     19.94 o
  -2   6  11      430.38      421.73     22.34 o
  -1   6  11       67.24       67.99     18.67 o
   0   6  11        7.13        4.79     13.41 o
   1   6  11      108.41      120.18     13.03 o
   2   6  11      139.77      145.86     14.05 o
   3   6  11      193.28      207.35     16.76 o
   4   6  11      116.59      118.75     13.88 o
   5   6  11        2.60        3.34     10.48 o
   6   6  11      199.04      202.52     25.85 o
   7   6  11        0.41        1.44     16.28 o
  -3   7  11       11.50       11.49     13.54 o
  -2   7  11        1.57       -4.31     17.24 o
  -1   7  11        4.52       -0.96     15.80 o
   0   7  11       17.48       13.41     15.80 o
   1   7  11       83.72      111.08     20.59 o
   2   7  11        7.55       10.53     14.36 o
   3   7  11      353.48      335.53     20.28 o
   4   7  11      156.03      167.80     16.24 o
   5   7  11       15.79        8.57     11.16 o
   6   7  11       50.02       54.82     14.39 o
   7   7  11        6.11        4.79     19.15 o
  -1   8  11       80.95       73.25     22.02 o
   0   8  11       59.49       51.23     20.11 o
   1   8  11        2.73        2.87     16.76 o
   2   8  11      112.76      131.66     23.46 o
   3   8  11       19.17       25.85     17.71 o
   4   8  11       79.41       92.88     22.02 o
   5   8  11        1.29       -1.44     17.24 o
   6   8  11       97.49       81.31     16.06 o
   1   9  11       74.40       82.83     23.46 o
   2   9  11      121.76      140.28     25.85 o
   3   9  11        0.40        7.18     18.67 o
   4   9  11       26.15       22.02     19.63 o
  -4  -6  12       24.77       18.19     18.67 o
  -3  -6  12      144.85      169.97     25.38 o
  -2  -6  12      104.66       95.76     22.02 o
  -1  -6  12       70.93      101.02     21.55 o
   0  -6  12      156.87      173.32     27.77 o
   1  -6  12       84.72       87.62     24.42 o
  -5  -5  12       17.83       13.88     18.19 o
  -4  -5  12       23.97       26.33     17.71 o
  -3  -5  12      463.79      451.97     33.99 o
  -2  -5  12       16.85       18.44     11.00 o
  -1  -5  12      142.96      156.33     15.87 o
   0  -5  12      136.33      152.73     22.98 o
   1  -5  12      130.07      128.79     23.94 o
   2  -5  12       80.20       79.96     22.50 o
   3  -5  12       35.73       40.70     22.02 o
  -6  -4  12      111.82      132.14     26.81 o
  -5  -4  12      254.65      276.26     32.08 o
  -4  -4  12      134.06      112.51     21.07 o
  -3  -4  12      360.70      332.27     29.21 o
  -2  -4  12      441.73      386.01     21.50 o
  -1  -4  12      360.69      351.26     20.62 o
   0  -4  12      699.05      688.08     39.26 o
   1  -4  12       50.50       49.38     11.51 o
   2  -4  12      346.43      340.41     31.12 o
   3  -4  12        8.18       12.93     15.80 o
   4  -4  12      206.05      231.73     29.68 o
  -6  -3  12       96.48       90.01     23.94 o
  -5  -3  12      206.78      235.56     29.21 o
  -4  -3  12      309.02      310.73     29.68 o
  -3  -3  12      378.15      372.07     21.48 o
  -2  -3  12      605.83      599.20     24.04 o
  -1  -3  12      898.84      830.54     37.82 o
   0  -3  12      776.53      745.71     25.73 o
   1  -3  12       37.96       37.58     10.50 o
   2  -3  12      153.58      187.48     16.08 o
   3  -3  12       99.35      118.73     14.70 o
   4  -3  12       72.00       84.27     20.59 o
  -7  -2  12      152.25      180.50     27.77 o
  -6  -2  12       89.23      101.98     22.02 o
  -5  -2  12      481.81      507.03     36.39 o
  -4  -2  12     1257.97     1246.75     48.36 o
  -3  -2  12      231.85      251.25     17.94 o
  -2  -2  12     1156.50     1129.96     25.04 o
  -1  -2  12       16.90       27.03      9.64 o
   0  -2  12      140.33      153.69     13.88 o
   1  -2  12      306.42      327.11     18.11 o
   2  -2  12      921.06      963.36     44.05 o
   3  -2  12      812.83      885.41     27.93 o
   4  -2  12       98.10       95.76     19.63 o
   5  -2  12      227.84      238.91     28.73 o
  -7  -1  12      129.70      140.28     27.77 o
  -6  -1  12       42.30       34.47     20.11 o
  -5  -1  12      169.42      174.76     23.46 o
  -4  -1  12      156.20      162.79     22.50 o
  -3  -1  12       12.32        9.58      9.14 o
  -2  -1  12        5.53        7.31      8.10 o
  -1  -1  12      553.79      574.13     17.68 o
   0  -1  12      597.42      645.50     39.02 o
   1  -1  12      452.38      461.68     24.18 o
   2  -1  12       30.76       32.14      9.80 o
   3  -1  12      113.13      127.86     15.80 o
   4  -1  12       76.76       63.20     17.24 o
   5  -1  12     1625.30     1600.09     55.54 o
   6  -1  12       67.39       71.34     21.07 o
  -7   0  12        2.85        0.48     17.71 o
  -6   0  12      384.43      404.09     35.43 o
  -5   0  12      197.25      228.38     26.33 o
  -4   0  12      953.98      923.09     41.65 o
  -3   0  12      173.60      187.45     15.40 o
  -2   0  12       15.51       18.69      8.97 o
  -1   0  12      117.95      114.84     11.34 o
   0   0  12       58.71       66.12      9.64 o
   1   0  12      872.08      919.48     28.25 o
   2   0  12       55.45       53.69      9.54 o
   3   0  12      108.43      120.17     17.71 o
   4   0  12       12.27       21.55     14.36 o
   5   0  12       59.97       59.37     16.76 o
   6   0  12       55.14       41.18     19.15 o
   7   0  12        0.43        2.39     19.15 o
  -6   1  12      512.68      541.98     38.30 o
  -5   1  12       14.78       10.05     16.28 o
  -4   1  12        4.19        1.44     12.45 o
  -3   1  12        1.43        1.82      8.78 o
  -2   1  12     2928.93     2944.90     91.93 o
  -1   1  12       15.20       16.04      7.79 o
   0   1  12      224.82      222.53     14.85 o
   1   1  12      159.19      142.09     13.03 o
   2   1  12      105.61      101.02     15.80 o
   3   1  12       54.58       56.97     15.32 o
   4   1  12      149.33      152.25     21.07 o
   5   1  12       36.09       42.61     15.32 o
   6   1  12      244.30      276.74     28.73 o
   7   1  12      336.65      361.48     33.99 o
  -6   2  12      298.11      271.95     31.12 o
  -5   2  12      221.76      251.84     29.68 o
  -4   2  12       88.66       73.73     18.67 o
  -3   2  12       25.33       14.84      9.82 o
  -2   2  12       19.11       18.91      9.14 o
  -1   2  12       33.81       42.22      9.31 o
   0   2  12      164.76      145.72     13.03 o
   1   2  12      729.65      772.27     34.95 o
   2   2  12      219.82      211.14     22.50 o
   3   2  12       15.96       14.36     12.45 o
   4   2  12      115.79      111.08     18.19 o
   5   2  12      243.54      244.66     25.38 o
   6   2  12      155.79      145.07     23.94 o
   7   2  12      126.59      121.13     24.90 o
  -6   3  12      654.59      688.49     45.48 o
  -5   3  12      140.79      169.01     26.33 o
  -4   3  12        4.71        8.14     15.80 o
  -3   3  12      615.96      647.04     25.22 o
  -2   3  12      102.77      121.93     18.91 o
  -1   3  12     1011.33      961.38     40.70 o
   0   3  12     1174.67     1191.42     60.33 o
   1   3  12       25.68       32.08     13.41 o
   2   3  12      198.05      227.42     22.02 o
   3   3  12        5.41       -2.39     11.97 o
   4   3  12      498.53      517.08     33.04 o
   5   3  12      357.44      339.93     28.73 o
   6   3  12       56.77       67.03     19.63 o
   7   3  12      143.48      155.13     26.33 o
  -5   4  12       52.04       47.40     21.55 o
  -4   4  12       26.90       34.47     18.67 o
  -3   4  12      376.43      391.94     21.50 o
  -2   4  12      830.33      843.64     26.91 o
  -1   4  12      999.75      963.79     39.74 o
   0   4  12      845.90      832.12     35.91 o
   1   4  12        4.66        1.92     11.49 o
   2   4  12      176.22      169.01     20.59 o
   3   4  12       33.66       46.74     10.32 o
   4   4  12      284.77      308.62     25.85 o
   5   4  12      252.26      245.14     27.29 o
   6   4  12        7.19        7.66     16.76 o
   7   4  12      105.02      106.29     24.42 o
  -4   5  12       65.36       93.36     22.98 o
  -3   5  12      166.51      166.83     16.92 o
  -2   5  12       57.72       71.42     10.32 o
  -1   5  12       14.03        8.86      9.48 o
   0   5  12      587.68      468.99    149.14 o
   1   5  12      141.27       91.14     73.01 o
   2   5  12      316.07      265.45     42.61 o
   3   5  12      274.43      292.83     20.11 o
   4   5  12       72.61       76.51     13.00 o
   5   5  12      577.47      552.99     36.39 o
   6   5  12       24.94       21.07     16.28 o
   7   5  12      282.05      293.97     34.47 o
  -3   6  12       40.88       58.17     14.90 o
  -2   6  12      354.00      329.88     31.12 o
  -1   6  12       23.79       20.11     17.24 o
   0   6  12      109.79      109.94     13.71 o
   1   6  12      109.37      124.17     14.21 o
   2   6  12      147.17      162.44     15.06 o
   3   6  12       18.94       25.61     11.16 o
   4   6  12      175.74      176.35     16.42 o
   5   6  12      427.08      421.78     23.53 o
   6   6  12        3.35       11.97     17.71 o
   7   6  12       22.71       25.85     18.67 o
  -2   7  12      274.09      262.37     32.56 o
  -1   7  12       33.42       27.29     18.67 o
   0   7  12       51.85       48.36     18.67 o
   1   7  12      350.13      370.58     31.60 o
   2   7  12      112.02      113.95     21.07 o
   3   7  12      378.29      402.13     22.95 o
   4   7  12       16.84       10.23     11.34 o
   5   7  12        8.15        3.95     12.47 o
   6   7  12        2.88        3.55     13.34 o
  -1   8  12       48.97       44.53     22.02 o
   0   8  12       63.55       52.67     22.98 o
   1   8  12      118.53       90.97     22.50 o
   2   8  12      124.08      127.36     23.94 o
   3   8  12      183.77      181.46     26.33 o
   4   8  12       18.29       28.73     19.15 o
   5   8  12      130.11      107.73     24.90 o
  -2  -6  13       16.44       31.12     21.07 o
  -1  -6  13       98.67       92.40     24.90 o
  -4  -5  13      161.44      145.55     25.38 o
  -3  -5  13       78.02       45.01     20.11 o
  -2  -5  13       86.17       76.06     15.04 o
  -1  -5  13      564.47      593.21     40.70 o
   0  -5  13       80.14       88.10     22.98 o
   1  -5  13      247.27      275.78     32.56 o
   2  -5  13       22.10       34.95     21.55 o
  -5  -4  13       37.59       37.82     19.63 o
  -4  -4  13        2.04        0.96     17.71 o
  -3  -4  13      512.55      526.18     37.34 o
  -2  -4  13      205.04      218.04     18.45 o
  -1  -4  13      423.68      439.00     23.02 o
   0  -4  13       47.12       43.51     12.67 o
   1  -4  13      118.19      120.65     15.72 o
   2  -4  13       82.22       77.08     20.11 o
   3  -4  13      142.63      144.59     25.85 o
  -6  -3  13      134.57      121.13     27.77 o
  -5  -3  13      409.64      456.28     36.39 o
  -4  -3  13       38.43       28.25     18.67 o
  -3  -3  13      510.81      523.67     45.48 o
  -2  -3  13      278.35      256.54     19.46 o
  -1  -3  13      480.23      507.52     24.03 o
   0  -3  13      369.64      367.06     20.82 o
   1  -3  13       82.30       93.22     14.02 o
   2  -3  13      683.78      667.90     30.40 o
   3  -3  13        8.98        8.38     11.51 o
  -6  -2  13       91.85       72.77     22.02 o
  -5  -2  13      839.36      866.59     45.48 o
  -4  -2  13      120.21      133.10     22.02 o
  -3  -2  13      665.02      693.78     27.25 o
  -2  -2  13        4.65        9.52      8.93 o
  -1  -2  13      768.94      736.39     26.57 o
   0  -2  13      551.23      524.68     28.01 o
   1  -2  13      133.01      135.53     14.39 o
   2  -2  13       32.14       37.11     11.51 o
   3  -2  13      744.98      728.28     27.42 o
   4  -2  13      694.33      631.99     38.78 o
   5  -2  13      164.30      160.39     25.85 o
  -6  -1  13      161.44      161.83     27.77 o
  -5  -1  13      457.53      467.77     34.95 o
  -4  -1  13      267.26      281.04     29.68 o
  -3  -1  13      675.78      667.82     26.22 o
  -2  -1  13       17.54       24.15      9.66 o
  -1  -1  13        3.25        5.17      8.10 o
   0  -1  13      980.38      981.60     28.43 o
   1  -1  13       99.36      101.65     12.69 o
   2  -1  13       65.18       71.80     12.01 o
   3  -1  13      186.81      185.29     22.98 o
   4  -1  13       94.76       85.22     18.67 o
   5  -1  13      298.54      278.65     30.64 o
  -6   0  13       24.45       32.08     21.07 o
  -5   0  13      188.62      202.52     25.85 o
  -4   0  13      751.82      721.04     40.22 o
  -3   0  13      338.66      337.89     20.65 o
  -2   0  13       47.73       49.19     10.14 o
  -1   0  13        0.87        1.66      8.04 o
   0   0  13      383.56      346.45     23.94 o
   1   0  13     1798.76     1774.52     80.67 o
   2   0  13      464.54      429.47     30.64 o
   3   0  13       88.61       98.63     17.71 o
   4   0  13       35.73       35.43     16.28 o
   5   0  13      101.48      128.31     22.98 o
   6   0  13       58.46       52.19     20.59 o
  -6   1  13      164.00      166.14     28.25 o
  -5   1  13        0.75        5.27     17.71 o
  -4   1  13        2.80        1.44     15.32 o
  -3   1  13        0.52        1.47      9.64 o
  -2   1  13      581.91      555.10     23.36 o
  -1   1  13      781.29      811.47     36.15 o
   0   1  13      338.96      330.26     17.75 o
   1   1  13        8.77        6.70      8.46 o
   2   1  13        8.20        4.79     12.45 o
   3   1  13       74.98       81.87     16.76 o
   4   1  13        0.40        2.39     13.88 o
   5   1  13       80.54       83.79     20.59 o
   6   1  13        1.48        2.87     15.32 o
  -5   2  13       26.09       15.32     19.15 o
  -4   2  13       16.98        8.14     16.76 o
  -3   2  13       18.27       28.96     11.16 o
  -2   2  13       20.49       28.25     10.50 o
  -1   2  13      320.89      338.84     22.26 o
   0   2  13      590.19      619.95     22.74 o
   1   2  13      495.14      520.43     31.12 o
   2   2  13        2.28        4.31     12.45 o
   3   2  13      117.55      141.24     19.63 o
   4   2  13       91.38       81.39     17.71 o
   5   2  13       53.60       59.85     19.15 o
   6   2  13       12.34       18.67     18.19 o
   7   2  13      132.33      125.92     26.33 o
  -5   3  13        0.11        2.39     17.24 o
  -4   3  13       72.18       62.72     18.67 o
  -3   3  13       34.38       34.84     11.83 o
  -2   3  13       44.27       52.83     11.31 o
  -1   3  13      399.80      404.57     29.68 o
   0   3  13      387.91      347.60     27.77 o
   1   3  13      120.14      114.91     19.15 o
   2   3  13       83.09       89.53     17.24 o
   3   3  13      600.87      563.53     33.51 o
   4   3  13      765.07      753.12     40.22 o
   5   3  13       95.63       92.40     21.07 o
   6   3  13      207.29      191.51     25.38 o
   7   3  13      120.90      124.48     26.33 o
  -4   4  13       62.73       58.41     21.55 o
  -3   4  13      268.39      300.72     21.16 o
  -2   4  13       26.73       30.13     11.34 o
  -1   4  13      327.07      305.94     27.29 o
   0   4  13      467.59      466.33     31.12 o
   1   4  13      543.67      514.21     31.60 o
   2   4  13       68.11       85.22     18.19 o
   3   4  13        3.41        3.35     11.97 o
   4   4  13      657.95      620.98     36.39 o
   5   4  13       50.90       72.30     20.11 o
   6   4  13      412.67      409.36     36.39 o
   7   4  13        5.56        6.22     19.63 o
  -4   5  13      101.25      110.12     25.38 o
  -3   5  13     1384.36     1493.32     55.54 o
  -2   5  13      120.84      115.87     20.59 o
  -1   5  13      103.12      119.70     20.59 o
   0   5  13      299.89      305.46     27.77 o
   1   5  13      133.68      132.62     20.59 o
   2   5  13       63.72       79.96     18.67 o
   3   5  13      100.12      103.42     18.67 o
   4   5  13      247.31      249.44     28.25 o
   5   5  13      116.74      100.07     20.59 o
   6   5  13        0.50        4.31     17.71 o
   0   6  13       50.80       58.02     13.71 o
   1   6  13        1.72       -1.87     10.63 o
   2   6  13      370.28      381.87     23.70 o
   3   6  13      145.05      142.02     16.06 o
   4   6  13       22.25       35.21     13.03 o
   5   6  13      181.32      161.50     18.09 o
   6   6  13        3.98        2.44     13.03 o
  -1   7  13        0.38       -5.27     17.71 o
   0   7  13        2.39        0.48     16.76 o
   1   7  13       18.76       19.63     17.71 o
   2   7  13      122.81      115.39     22.02 o
   3   7  13      145.42      151.63     17.07 o
   4   7  13        3.49        3.14     12.67 o
   5   7  13        0.89       -0.96     12.86 o
   1   8  13       47.86       55.54     22.02 o
   2   8  13       10.62        9.10     20.59 o
   3   8  13      122.34      143.16     25.85 o
  -2  -5  14      236.46      262.59     22.34 o
  -1  -5  14       63.15       51.23     20.59 o
  -4  -4  14      410.78      405.53     38.30 o
  -3  -4  14        2.01        2.80     12.85 o
  -2  -4  14       82.14       85.98     15.22 o
  -1  -4  14      253.97      271.60     21.14 o
   0  -4  14       50.57       62.53     14.05 o
   1  -4  14        6.03        7.66     16.76 o
   2  -4  14       41.83       50.75     21.55 o
  -5  -3  14       13.95        8.14     20.11 o
  -4  -3  14      166.50      150.82     26.81 o
  -3  -3  14      106.64      100.31     15.33 o
  -2  -3  14        3.61        9.69     10.91 o
  -1  -3  14      481.73      487.99     24.31 o
   0  -3  14       56.86       51.73     13.03 o
   1  -3  14       27.76       42.13     12.53 o
   2  -3  14       70.62       75.01     14.21 o
   3  -3  14       65.24       71.69     16.08 o
  -5  -2  14      365.18      408.88     37.82 o
  -4  -2  14      122.12      129.27     23.46 o
  -3  -2  14      498.27      512.04     26.24 o
  -2  -2  14      121.45      111.10     15.19 o
  -1  -2  14      261.73      240.71     19.26 o
   0  -2  14      192.49      171.94     16.42 o
   1  -2  14      143.96      172.79     17.95 o
   2  -2  14      605.65      640.65     34.95 o
   3  -2  14        3.34        3.83     14.84 o
   4  -2  14      581.63      546.29     39.26 o
  -5  -1  14      245.87      248.01     31.12 o
  -4  -1  14       27.39       27.77     19.15 o
  -3  -1  14      255.01      266.69     20.62 o
  -2  -1  14       74.43       82.31     13.19 o
  -1  -1  14      132.15      133.25     14.56 o
   0  -1  14      376.33      375.94     20.46 o
   1  -1  14      716.76      716.82     26.24 o
   2  -1  14     1182.72     1188.33     48.84 o
   3  -1  14      109.80      112.99     21.55 o
   4  -1  14       60.32       81.39     21.07 o
   5  -1  14        1.26        5.75     18.19 o
  -5   0  14      414.84      456.76     38.30 o
  -4   0  14       70.35       88.57     20.59 o
  -3   0  14      353.41      342.93     21.32 o
  -2   0  14      603.99      597.88     25.56 o
  -1   0  14      152.33      165.19     15.57 o
   0   0  14      974.23      983.61     38.06 o
   1   0  14        0.74        4.54      9.31 o
   2   0  14      341.48      343.29     30.16 o
   3   0  14      245.22      238.43     27.77 o
   4   0  14      397.59      366.75     33.04 o
   5   0  14      178.78      167.57     25.85 o
  -5   1  14      238.29      227.42     28.25 o
  -4   1  14        7.67        7.66     15.80 o
  -3   1  14       41.24       43.04     12.69 o
  -2   1  14       30.40       33.04     11.51 o
  -1   1  14       12.18       11.60      9.98 o
   0   1  14       55.35       51.64     11.16 o
   1   1  14      579.58      548.20     34.47 o
   2   1  14      281.95      265.24     26.33 o
   3   1  14      139.23      153.69     22.98 o
   4   1  14       80.43       73.73     18.19 o
   5   1  14       19.57       24.42     18.19 o
   6   1  14       11.63        9.10     18.67 o
  -5   2  14        2.96       -0.96     20.11 o
  -4   2  14      139.18      172.36     24.90 o
  -3   2  14      184.83      225.32     19.26 o
  -2   2  14      816.17      757.92     38.30 o
  -1   2  14      327.73      347.46     20.30 o
   0   2  14       20.70       23.94     14.84 o
   1   2  14        3.03        0.00     11.97 o
   2   2  14       55.29       53.62     17.24 o
   3   2  14      135.18      154.65     22.50 o
   4   2  14        0.28        1.44     14.84 o
   5   2  14       35.45       38.78     19.15 o
   6   2  14       27.20       34.47     18.19 o
  -4   3  14      176.56      240.83     29.68 o
  -3   3  14       83.84       83.36     14.17 o
  -2   3  14       15.96       28.22     11.68 o
  -1   3  14      151.11      143.63     22.02 o
   0   3  14     1584.66     1548.38     53.62 o
   1   3  14       22.40       30.16     15.80 o
   2   3  14      165.11      161.35     22.98 o
   3   3  14        1.70        3.35     14.84 o
   4   3  14       40.29       38.30     16.28 o
   5   3  14        8.47       11.97     17.24 o
   6   3  14      146.51      138.37     25.85 o
  -4   4  14      112.04      111.56     25.85 o
  -3   4  14      172.55      177.46     18.09 o
  -2   4  14       97.36       98.21     15.19 o
  -1   4  14        4.15       11.97     15.80 o
   0   4  14       30.48       27.77     16.28 o
   1   4  14        5.46        0.96     13.88 o
   2   4  14        2.32        0.00     12.93 o
   3   4  14      240.56      254.23     28.73 o
   4   4  14      321.78      275.78     30.16 o
   5   4  14        0.10        0.96     16.76 o
   6   4  14      118.23      103.90     24.90 o
  -3   5  14      363.40      385.42     35.43 o
  -2   5  14        4.62        2.39     16.76 o
  -1   5  14      252.75      237.95     27.77 o
   0   5  14        7.11        8.62     15.32 o
   1   5  14      156.64      169.01     23.46 o
   2   5  14      277.87      285.83     29.21 o
   3   5  14       26.01       33.99     17.71 o
   4   5  14      319.36      325.09     32.08 o
   5   5  14        0.99        2.87     15.80 o
   6   5  14      200.38      203.96     29.68 o
   0   6  14      341.12      366.75     32.56 o
   1   6  14      356.08      375.84     33.51 o
   2   6  14      339.99      399.30     33.51 o
   3   6  14        4.12        1.92     16.76 o
   4   6  14      130.96      154.65     25.38 o
   5   6  14       36.47       49.79     21.55 o
   3   7  14      107.41      112.51     23.94 o
   4   7  14      137.29      146.99     26.33 o
  -2  -4  15       52.67       31.20     14.05 o
  -1  -4  15       58.88       69.68     16.59 o
  -3  -3  15       17.21       15.56     13.20 o
  -2  -3  15      277.52      264.85     42.61 o
  -1  -3  15       37.15       26.70     13.19 o
   0  -3  15       51.86       47.21     13.71 o
   1  -3  15      208.41      218.36     19.63 o
   2  -3  15       61.98       80.16     16.24 o
  -4  -2  15      347.07      347.60     36.87 o
  -3  -2  15       86.87       81.41     15.23 o
  -2  -2  15        1.18        2.76     11.99 o
  -1  -2  15      213.92      217.72     15.65 o
   0  -2  15      252.31      246.68     19.30 o
   1  -2  15      334.48      364.30     23.35 o
   2  -2  15      122.68      144.59     22.98 o
   3  -2  15      117.78      111.08     24.42 o
  -4  -1  15      215.55      200.13     29.21 o
  -3  -1  15      259.04      292.39     33.51 o
  -2  -1  15       11.57       10.72     11.65 o
  -1  -1  15      223.68      246.92     19.70 o
   0  -1  15      160.79      169.98     17.09 o
   1  -1  15      500.77      533.50     33.04 o
   2  -1  15      586.31      559.70     36.87 o
   3  -1  15       23.08       25.85     18.67 o
   4  -1  15      350.32      311.21     34.47 o
  -4   0  15       50.56       54.58     20.11 o
  -3   0  15      360.49      366.19     23.85 o
  -2   0  15      140.88      124.50     15.06 o
  -1   0  15      413.45      415.30     41.41 o
   0   0  15       31.70       34.98     11.45 o
   1   0  15      544.00      535.76     35.43 o
   2   0  15      684.08      671.25     39.26 o
   3   0  15       35.61       39.74     18.67 o
   4   0  15        3.18        0.48     17.24 o
  -4   1  15      128.63      110.85     16.74 o
  -3   1  15      150.20      171.16     18.27 o
  -2   1  15       52.05       55.54     13.15 o
  -1   1  15      508.69      532.82     48.36 o
   0   1  15      104.15      103.42     20.59 o
   1   1  15        7.98        5.27     14.36 o
   2   1  15      848.44      833.56     42.61 o
   3   1  15      151.00      131.19     23.46 o
   4   1  15        6.25       13.88     15.80 o
   5   1  15       63.00       64.64     22.02 o
  -4   2  15      108.38      132.62     24.42 o
  -3   2  15       88.87      120.11     16.24 o
  -2   2  15      754.80      739.97     28.94 o
  -1   2  15      126.07      127.36     22.02 o
   0   2  15      110.54      124.48     22.02 o
   1   2  15       14.59       14.84     14.36 o
   2   2  15      353.62      310.25     30.64 o
   3   2  15      558.47      582.68     38.78 o
   4   2  15      201.74      191.99     26.81 o
   5   2  15       85.02      102.94     22.50 o
  -3   3  15        4.02        0.05     12.85 o
  -2   3  15      119.17      133.53     16.92 o
  -1   3  15       23.82       28.73     15.80 o
   0   3  15      514.87      487.88     35.43 o
   1   3  15      351.00      356.69     30.16 o
   2   3  15       16.37       22.98     16.76 o
   3   3  15       17.69       15.32     17.24 o
   4   3  15        7.16       10.53     15.80 o
   5   3  15       95.23       94.32     22.02 o
  -3   4  15       30.14       26.15     14.55 o
  -2   4  15       24.13       35.43     19.15 o
  -1   4  15       22.36       34.95     18.19 o
   0   4  15       24.27       23.94     17.71 o
   1   4  15       90.39       87.14     21.07 o
   2   4  15      291.72      275.30     30.16 o
   3   4  15      239.50      248.97     30.16 o
   4   4  15        1.75        2.87     17.24 o
   5   4  15       21.17       16.76     19.63 o
  -2   5  15       54.64       56.97     22.02 o
  -1   5  15       12.29       13.41     18.19 o
   0   5  15       29.52       38.78     19.63 o
   1   5  15       42.48       51.71     19.63 o
   2   5  15       55.32       41.18     19.15 o
   3   5  15      103.59      101.50     22.98 o
   4   5  15      176.15      158.96     26.81 o
   0   6  15       27.22       26.81     20.11 o
   1   6  15       77.59       80.91     22.02 o
   2   6  15      202.52      186.72     27.29 o
   3   6  15      237.30      241.78     30.16 o
   4   6  15      113.40      127.83     25.85 o
  -2  -2  16      210.46      218.75     21.11 o
  -1  -2  16       38.60       40.03     14.11 o
   0  -2  16       75.83       80.81     16.42 o
   1  -2  16      244.15      262.37     32.56 o
  -3  -1  16        4.35        3.52     13.29 o
  -2  -1  16      127.58      104.58     16.58 o
  -1  -1  16       14.25       18.09     13.15 o
   0  -1  16        1.12        1.46     12.33 o
   1  -1  16      600.27      636.78     42.13 o
   2  -1  16        1.12       -1.92     17.71 o
  -3   0  16      114.70      153.00     19.13 o
  -2   0  16       70.39       67.49     15.04 o
  -1   0  16      389.51      388.52     23.82 o
   0   0  16       20.22        9.10     14.84 o
   1   0  16      477.38      430.42     35.91 o
   2   0  16      261.81      252.80     30.16 o
   3   0  16       36.94       43.09     21.07 o
  -3   1  16       65.21       78.77     15.06 o
  -2   1  16        0.98       -0.26     12.51 o
  -1   1  16      383.04      383.50     34.47 o
   0   1  16       89.88       89.53     21.55 o
   1   1  16      138.14      119.22     21.55 o
   2   1  16      238.36      221.20     28.25 o
   3   1  16      399.72      349.99     33.51 o
   4   1  16      351.90      371.06     37.34 o
  -3   2  16      237.69      270.76     23.14 o
  -2   2  16       13.47       18.81     13.34 o
  -1   2  16      526.44      522.83     36.87 o
   0   2  16      490.03      473.04     36.87 o
   1   2  16      102.61      111.56     23.46 o
   2   2  16      232.58      220.24     28.25 o
   3   2  16       37.33       37.34     19.15 o
   4   2  16      176.67      168.05     27.29 o
  -2   3  16       57.75       48.84     21.07 o
  -1   3  16       29.32       30.16     19.15 o
   0   3  16       12.67       15.32     18.19 o
   1   3  16        0.22        3.83     16.76 o
   2   3  16        1.82       -2.39     15.32 o
   3   3  16      123.11      141.24     25.85 o
   4   3  16      115.07      120.65     25.85 o
  -1   4  16       77.45       78.04     22.50 o
   0   4  16      318.19      331.80     33.99 o
   1   4  16      104.43       94.80     22.98 o
   2   4  16        7.50        1.44     18.19 o
   3   4  16       13.26       14.36     18.67 o
   4   4  16       45.02       32.56     19.15 o
   0   5  16        2.01        6.70     19.15 o
   1   5  16       56.49       61.76     22.02 o
   2   5  16      519.51      540.07     40.22 o
   3   5  16      113.26      100.07     24.90 o
  -1   0  17      122.21      105.81     24.42 o
   0   0  17       16.26       26.81     20.11 o
   1   0  17      331.99      321.74     34.95 o
  -1   1  17      368.60      381.11     36.87 o
   0   1  17        0.55        4.31     16.28 o
   1   1  17      164.82      166.14     27.29 o
   2   1  17       48.99       35.43     20.59 o
  -1   2  17      409.08      412.23     37.82 o
   0   2  17       23.14       29.21     18.19 o
   1   2  17      150.26      173.32     26.33 o
   2   2  17        0.88        0.00     16.76 o
   0   3  17        0.31        1.44     16.76 o
   1   3  17      209.32      212.10     28.25 o
   2   3  17        1.72        8.62     19.63 o
 
